# Supplementary material for: Small RNA profiling of Dengue virus-mosquito interactions implicates the PIWI RNA pathway in anti-viral defense
Source: BMC Microbiol. 2011 Feb 28;11:45. doi: 10.1186/1471-2180-11-45 (PMC3060848; doi:10.1186/1471-2180-11-45)
Supplement: Additional file 2 — Host sRNA Profile Summary Tables. Summary data categorized by mapped read orientation and sRNA size group. 'Summary' page shows total sRNA reads in pooled libraries for each condition tested. ''Transcripts' shows the number of targets remaining after removing low-abundance (<10 reads) and flagged candidates. "Flagged" segments are those for which a replicate accounted for 70% or more of the total reads; these were deleted from the final analysis. 'Enriched' and 'Depleted' indicate the number of targets showing significant changes in DENV2-infected pools over controls. Significance was determined using the edgeR exact test, and a Benjamini-Hochberg cut-off of 0.05 was used to adjust for multiple testing and control the false discovery rate. The following pages list raw sRNA count data for each target transcript at 2, 4, or 9 dpi. 'DayX sense' shows differential enrichment data for host sense strand sRNAs across all libraries collected at X dpi. Other pages show similar sRNA profiles for anti-sense and sense strand sRNA reads at the indicated collection time. 'Category', indicates target functional category described in Figure 3 legend. 'logFC', log2 fold change in DENV-infected versus control for all sRNAs; 'F_pval', p value of exact test, 'F_FDR', FDR for summed sRNAs. Day2 ncRNA Table shows unique tRNAs represented in the enriched sRNA profiles at 2 and 4 dpi. qRT-PCR Primers Table shows primers used in analysis shown in Figure 3F. [file 1471-2180-11-45-S2.XLS]

## Sheet: Summary
DPI	Total Reads un-infected	Total Reads DENV-infected	*Mapped Reads un-infected	Mapped Reads DENV-infected	Orientation	Comparison	Transcripts	Flagged	Enriched	Depleted
2	114631086	104674855	12723394	12960216	Sense	Pooled	18038	60	434	25
					Sense	<20 nt	14705	77	98	2
					Sense	20-23 nt	16580	61	182	17
					Sense	24-30 nt	15923	94	300	9
					Anti-sense	Pooled	16989	59	121	18
					Anti-sense	<20 nt	13198	73	20	2
					Anti-sense	20-23 nt	15336	67	35	6
					Anti-sense	24-30 nt	13726	84	24	1
4	121177666	134247206	13085276	16150443	Sense	Pooled	18011	119	41	33
					Sense	<20 nt	15048	110	0	0
					Sense	20-23 nt	16745	122	7	0
					Sense	24-30 nt	16089	238	10	2
					Anti-sense	Pooled	17133	50	26	11
					Anti-sense	<20 nt	13715	73	2	2
					Anti-sense	20-23 nt	15626	73	4	1
					Anti-sense	24-30 nt	14184	71	5	0
9	73913215	91246048	7551315	10921661	Sense	Pooled	17603	148	1	1
					Sense	<20 nt	13386	200	0	0
					Sense	20-23 nt	15738	178	0	0
					Sense	24-30 nt	14768	282	0	0
					Anti-sense	Pooled	16474	109	4	0
					Anti-sense	<20 nt	11849	148	0	0
					Anti-sense	20-23 nt	14332	144	1	0
					Anti-sense	24-30 nt	12359	169	0	0
* Reads mapped to Transcriptome
							18

## Sheet: Day2 Sense
TranscriptID	Description	Category	Length	Best.match.to.SWISSP.database	E.value	Best.match.to.GO.database	E.value	Function.descriptors	Function.parent	BFcount	DENVcount	TOTcount	MaxProp	Flag	F_logFC	F_pval	F_FDR	13-19nt_logFC	13-19nt_pval	13-19nt_BH	20-23nt_logFC	20-23nt_pval	20-23nt_BH	24-30nt_logFC	24-30nt_pval	24-30nt_BH	BF1	BF2	BF3	DENV1	DENV2	DENV3
AAEL001082-RA	conserved hypothetical protein	PRO	1342	Probable dipeptidase B OS=Lactococcus lactis subsp. lactis GN=pepDB PE=3 SV=1	0.043	Myofilin - Drosophila melanogaster - muscle thick filament assembly - A band	8e-17			245	6256	6501	0.431011	0	5.2448	8.79035e-19	7.92801e-15	3.37184	2.83981e-08	3.21226e-05	4.47406	1.14594e-12	6.33321e-09	5.80621	1.92941e-15	3.07219e-11	141	56	48	2777	2802	677
AAEL013284-RA	serine-type enodpeptidase,	PRO	1694	Collagenase OS=Hypoderma lineatum PE=1 SV=3	2e-48	Drosophila melanogaster - proteolysis - serine-type endopeptidase activity	5e-52	serine\-type endopeptidase activity||serine\-type peptidase activity||peptidase activity\, acting on L\-amino acid peptides||peptidase activity||hydrolase activity||catalytic activity	catalytic activity	83	2061	2144	0.469216	0	5.14773	4.23531e-16	1.52793e-12	4.05699	7.41169e-08	6.8118e-05	4.28428	2.08175e-10	3.83504e-07	5.88298	1.40936e-13	9.38192e-10	35	27	21	936	1006	119
AAEL008781-RA	serine-type enodpeptidase,	PRO	924	Serine protease SP24D OS=Anopheles gambiae GN=Sp24D PE=2 SV=3	3e-41	Serine protease 6 - Drosophila melanogaster - serine-type peptidase activity - proteolysis - serine-type endopeptidase activity	6e-38	serine\-type endopeptidase activity||serine\-type peptidase activity||peptidase activity\, acting on L\-amino acid peptides||peptidase activity||hydrolase activity||catalytic activity	catalytic activity	29	657	686	0.479592	0	5.07665	1.60813e-17	9.66914e-14	3.5777	1.04157e-06	0.000510542	4.44213	4.84262e-11	1.14701e-07	5.89897	1.76762e-13	9.38192e-10	13	10	6	329	114	214
AAEL007105-RA	conserved hypothetical protein	TT	1437	BTB/POZ domain-containing protein kctd15 OS=Danio rerio GN=kctd15 PE=2 SV=1	2e-68	Drosophila melanogaster - potassium ion transport - voltage-gated potassium channel complex - protein binding - voltage-gated potassium channel activity	0	protein binding||binding	binding	246	1688	1934	0.366081	0	3.10897	3.52717e-13	3.74254e-10	-1.85349	0.00676077	0.292157	-0.65069	0.20132	0.935421	3.62634	3.81699e-12	1.51945e-08	104	83	59	498	708	482
AAEL001703-RA	serine-type enodpeptidase,	PRO	957	Serine protease SP24D OS=Anopheles gambiae GN=Sp24D PE=2 SV=3	3e-40	Serine protease 6 - Drosophila melanogaster - serine-type peptidase activity - proteolysis - serine-type endopeptidase activity	2e-37	serine\-type endopeptidase activity||serine\-type peptidase activity||peptidase activity\, acting on L\-amino acid peptides||peptidase activity||hydrolase activity||catalytic activity	catalytic activity	268	3158	3426	0.412726	0	4.12164	1.55048e-15	4.66125e-12	3.83108	4.31753e-11	1.58723e-07	3.52239	4.27767e-11	1.14701e-07	4.38293	8.80698e-12	2.80467e-08	134	96	38	1414	826	918
AAEL006000-RA	conserved hypothetical protein	MIT	741	Probable cytochrome c oxidase polypeptide 7A1, mitochondrial OS=Drosophila	9e-06	Drosophila melanogaster - mitochondrial electron transport, cytochrome c to oxygen - mitochondrial respiratory chain complex IV - cytochrome-c oxidase activity - electron carrier activity	2e-06	cytochrome\-c oxidase activity||hydrogen ion transmembrane transporter activity||monovalent inorganic cation transmembrane transporter activity||inorganic cation transmembrane transporter activity||cation transmembrane transporter activity||ion transmembrane transporter activity||substrate\-specific transmembrane transporter activity||substrate\-specific transporter activity||transporter activity	transporter activity	48	576	624	0.485577	0	4.19214	9.63517e-13	9.14733e-10	1.95786	0.0110613	0.374784	3.1033	1.80471e-06	0.00063664	5.05451	1.08257e-11	2.87296e-08	25	9	14	303	199	74
AAEL004249-RA	conserved hypothetical protein	UNK	1862	Flightin OS=Drosophila melanogaster GN=fln PE=2 SV=1	1e-30	flightin - Drosophila melanogaster - myofibril - striated muscle thick filament - muscle thick filament assembly - contractile fiber	5e-31			148	2151	2299	0.471074	0	4.49444	6.3178e-14	1.1396e-10	3.6922	5.31104e-07	0.00030038	3.88824	1.50721e-09	1.92227e-06	4.81858	1.72272e-11	3.91871e-08	86	32	30	1083	870	198
AAEL012207-RA	myosin light chain 1,	CYT/STR	907	Myosin light chain alkali OS=Drosophila virilis GN=Mlc1 PE=4 SV=1	5e-57	Myosin alkali light chain 1 - Drosophila melanogaster - muscle contraction - microfilament motor activity - muscle myosin complex - calcium ion binding - myosin complex - ATPase activity, coupled - mesoderm development	3e-55	microfilament motor activity||motor activity||nucleoside\-triphosphatase activity||pyrophosphatase activity||hydrolase activity\, acting on acid anhydrides\, in phosphorus\-containing anhydrides||hydrolase activity\, acting on acid anhydrides||hydrolase activity||catalytic activity	catalytic activity	124	1413	1537	0.49447	0	4.13434	1.10268e-12	9.47149e-10	3.24314	1.61452e-05	0.00462158	3.3461	2.78555e-07	0.000168184	4.54254	2.11417e-11	4.20799e-08	59	34	31	760	503	150
AAEL006000-RD	conserved hypothetical protein	MIT	790	Probable cytochrome c oxidase polypeptide 7A1, mitochondrial OS=Drosophila	9e-06	Drosophila melanogaster - mitochondrial electron transport, cytochrome c to oxygen - mitochondrial respiratory chain complex IV - cytochrome-c oxidase activity - electron carrier activity	2e-06	cytochrome\-c oxidase activity||hydrogen ion transmembrane transporter activity||monovalent inorganic cation transmembrane transporter activity||inorganic cation transmembrane transporter activity||cation transmembrane transporter activity||ion transmembrane transporter activity||substrate\-specific transmembrane transporter activity||substrate\-specific transporter activity||transporter activity	transporter activity	47	639	686	0.488338	0	4.42371	2.03942e-13	2.45247e-10	1.1818	0.103373	0.844205	2.38618	0.00108778	0.0730748	4.98971	5.12446e-11	9.06632e-08	28	15	4	335	201	103
AAEL004223-RA	Cecropin, Anti-Microbial Peptide. [Source:Aedes_ManualAnnotation;Acc:AAEL800420]	IMM	180	Cecropin-B1 OS=Culex pipiens pipiens GN=CECB1 PE=3 SV=1	2e-23	Cecropin C - Drosophila melanogaster - extracellular region - defense response to Gram-positive bacterium - antibacterial humoral response - defense response to Gram-negative bacterium - defense response to bacterium - defense response to fungus - extracellular space	3e-07			11	239	250	0.612	0	4.49643	7.79442e-14	1.27814e-10	NA	NA	1	3.86509	7.08181e-07	0.000326157	5.47774	8.141e-11	1.29629e-07	7	1	3	15	71	153
AAEL002495-RA	conserved hypothetical protein	DIV	1114	Probable chitinase 3 OS=Drosophila melanogaster GN=Cht3 PE=2 SV=2	4e-30	Chitinase 3 - Drosophila melanogaster - chitinase activity - cuticle chitin catabolic process - cation binding - extracellular region - chitin binding	2e-30	chitinase activity||hydrolase activity\, hydrolyzing O\-glycosyl compounds||hydrolase activity\, acting on glycosyl bonds||hydrolase activity||catalytic activity	catalytic activity	103	987	1090	0.418349	0	3.79568	2.61141e-13	2.94404e-10	3.49205	1.26984e-08	1.95794e-05	2.9264	4.57539e-08	3.61238e-05	4.35082	1.16112e-10	1.68078e-07	42	45	16	456	292	239
AAEL009910-RA	conserved hypothetical protein	DIV	1875	PDZ and LIM domain protein 7 OS=Homo sapiens GN=PDLIM7 PE=1 SV=1	8e-11	Drosophila melanogaster - protein binding	1e-61	protein binding||binding	binding	59	569	628	0.484076	0	3.88157	3.84606e-11	2.3495e-08	3.33835	2.42425e-06	0.00108026	2.52471	0.000162431	0.0184974	4.64091	1.26697e-10	1.68117e-07	27	20	12	304	208	57
AAEL004851-RA	hypothetical protein	DIV	240	Apomucin (Fragment) OS=Sus scrofa PE=1 SV=2	2.4		NA			113	1586	1699	0.478517	0	4.35009	4.21717e-14	8.45214e-11	3.21392	7.29539e-08	6.8118e-05	4.24361	2.3679e-11	9.11501e-08	4.57074	1.73128e-10	1.96908e-07	28	63	22	813	344	429
AAEL006873-RA	hypothetical protein	DIV	345	Stress response protein nst1 OS=Emericella nidulans GN=nst1 PE=3 SV=1	6.8		NA			17	237	254	0.433071	0	4.3248	1.74351e-13	2.24639e-10	3.61772	2.54919e-05	0.0062154	3.27554	1.30002e-06	0.000535451	5.21289	1.67363e-10	1.96908e-07	9	5	3	110	84	43
AAEL009076-RA	conserved hypothetical protein	ReDox	240	NADH-ubiquinone oxidoreductase chain 4 OS=Aedes aegypti GN=mt:ND4 PE=2 SV=1	1e-31	mitochondrial NADH-ubiquinone oxidoreductase chain 4 - Drosophila melanogaster - mitochondrial respiratory chain complex I - NADH dehydrogenase (ubiquinone) activity - mitochondrion - mitochondrial electron transport, NADH to ubiquinone	4e-30	NADH dehydrogenase (ubiquinone) activity||NADH dehydrogenase (quinone) activity||oxidoreductase activity\, acting on NADH or NADPH\, quinone or similar compound as acceptor||oxidoreductase activity\, acting on NADH or NADPH||oxidoreductase activity||catalytic activity	catalytic activity	64	541	605	0.380165	0	3.43883	6.88915e-13	6.9037e-10	2.6881	1.66572e-05	0.00462158	3.24667	5.85809e-09	6.07045e-06	3.80886	2.18123e-10	2.31545e-07	25	28	11	176	230	135
AAEL007408-RA	conserved hypothetical protein	MET	1026	Adenylate cyclase, terminal-differentiation specific OS=Dictyostelium discoideum	1e-16	Drosophila melanogaster - mesoderm development - protein binding	7e-50	kinase activity||transferase activity\, transferring phosphorus\-containing groups||transferase activity||catalytic activity	catalytic activity	39	360	399	0.466165	0	3.80696	4.45973e-11	2.59499e-08	4.3617	5.29842e-07	0.00030038	2.32035	0.000420263	0.0380763	4.53335	2.46207e-10	2.45022e-07	21	9	9	186	126	48
AAEL002881-RA	NADH:ubiquinone dehydrogenase, putative	MIT	593	NADH dehydrogenase	2e-15	Drosophila melanogaster - mitochondrial respiratory chain complex I - mitochondrial electron transport, NADH to ubiquinone - NADH dehydrogenase activity	8e-32	NADH dehydrogenase activity||oxidoreductase activity\, acting on NADH or NADPH||oxidoreductase activity||catalytic activity	catalytic activity	128	1349	1477	0.54367	0	4.06488	1.31825e-11	8.80687e-09	3.77708	2.57473e-07	0.000189307	3.05218	7.74416e-07	0.000347022	4.45644	2.82066e-10	2.64197e-07	58	31	39	803	392	154
AAEL004249-RB	conserved hypothetical protein	UNK	951	Flightin OS=Drosophila melanogaster GN=fln PE=2 SV=1	3e-23	flightin - Drosophila melanogaster - myofibril - striated muscle thick filament - muscle thick filament assembly - contractile fiber	1e-23			13	210	223	0.55157	0	4.65691	3.90759e-11	2.3495e-08	2.684	0.0251206	0.546678	3.65402	1.97046e-05	0.00378862	5.36401	3.13869e-10	2.77652e-07	6	5	2	123	74	13
AAEL011184-RA	mitochondrial phosphate carrier protein	MIT	1566	Phosphate carrier protein, mitochondrial OS=Bos taurus GN=SLC25A3 PE=1 SV=1	1e-138	Mitochondrial phosphate carrier protein - Drosophila melanogaster - phosphate transmembrane transporter activity - phosphate transport - mitochondrial inner membrane - mitochondrion - transmembrane transporter activity - mitochondrial envelope - membrane - binding - lipid particle - wing disc dorsal/ventral pattern formation	0	phosphate transmembrane transporter activity||inorganic anion transmembrane transporter activity||anion transmembrane transporter activity||ion transmembrane transporter activity||substrate\-specific transmembrane transporter activity||substrate\-specific transporter activity||transporter activity	transporter activity	76	1199	1275	0.603137	0	4.70269	1.71388e-12	1.34413e-09	3.81205	3.00567e-06	0.00126281	4.30693	1.11147e-08	1.08401e-05	4.86058	5.23802e-10	4.38974e-07	37	16	23	769	350	80
AAEL010884-RA	ADP,ATP carrier protein	TRP	835	ADP,ATP carrier protein 2 OS=Anopheles gambiae GN=AGAP002358 PE=3 SV=2	1e-130	stress-sensitive B - Drosophila melanogaster - response to mechanical stimulus - flight behavior - ATP:ADP antiporter activity - mitochondrial inner membrane - transmembrane transporter activity - mitochondrial envelope - integral to membrane - ATP transport - ADP transport - binding - lipid particle	0	ATP\:ADP antiporter activity||solute\:solute antiporter activity||antiporter activity||secondary active transmembrane transporter activity||active transmembrane transporter activity||transmembrane transporter activity||transporter activity	transporter activity	89	1652	1741	0.570936	0	5.0028	1.12719e-13	1.69436e-10	5.37521	2.40587e-10	7.07566e-07	4.35345	3.10929e-10	5.15521e-07	5.02784	5.81592e-10	4.63035e-07	63	14	12	994	500	158
AAEL005766-RA	fructose-bisphosphate aldolase	MET	1993	Fructose-bisphosphate aldolase OS=Drosophila melanogaster GN=Ald PE=1 SV=5	1e-169	Aldolase - Drosophila melanogaster - glycolysis - fructose-bisphosphate aldolase activity - mesoderm development	0	<molecular_function	<molecular_function	293	3255	3548	0.454904	0	4.12853	1.62838e-12	1.33512e-09	3.69397	3.58717e-07	0.000228841	3.60506	1.23545e-08	1.13799e-05	4.26541	6.41122e-10	4.86123e-07	182	67	44	1614	1300	341
AAEL016008-RA	tRNA-Asp	ncRNA	72	NA	NA	NA	NA	NA	NA	14742	183731	198473	0.546835	0	4.23324	1.05865e-12	9.47149e-10	0.302318	0.63837	1	1.4042	0.0118106	0.337039	4.10946	7.34353e-10	5.08396e-07	3416	6938	4388	108532	41808	33391
AAEL004798-RA	conserved hypothetical protein	DIV	1159	Probable chitinase 3 OS=Drosophila melanogaster GN=Cht3 PE=2 SV=2	1e-30	Chitinase 3 - Drosophila melanogaster - chitinase activity - cuticle chitin catabolic process - cation binding - extracellular region - chitin binding	6e-31	chitinase activity||hydrolase activity\, hydrolyzing O\-glycosyl compounds||hydrolase activity\, acting on glycosyl bonds||hydrolase activity||catalytic activity	catalytic activity	47	288	335	0.498507	0	3.26316	1.8127e-08	4.73876e-06	1.9945	0.0104934	0.36393	2.53468	4.72327e-05	0.00732815	5.38037	7.19557e-10	5.08396e-07	21	16	10	167	33	88
AAEL002572-RA	myosin regulatory light chain 2 (mlc-2)	CYT/STR	1398	Myosin regulatory light chain 2 OS=Bombyx mori PE=1 SV=1	2e-68	Myosin light chain 2 - Drosophila melanogaster - microfilament motor activity - muscle myosin complex - calcium ion binding - myosin complex - ATPase activity, coupled	1e-66	calcium ion binding||metal ion binding||cation binding||ion binding||binding	binding	205	1441	1646	0.399149	0	3.26541	8.81055e-12	6.11249e-09	2.09295	0.000119143	0.0201271	2.68289	4.67867e-07	0.000244575	3.97803	8.05423e-10	5.34365e-07	112	44	49	522	657	262
AAEL007407-RA	hypothetical protein	DIV	2758	Regulator of nonsense transcripts 1 OS=Dictyostelium discoideum GN=upf1 PE=3	2e-14	Similar to Dictyostelium discoideum (Slime mold). adenylyl cyclase. - Dictyostelium discoideum - nucleotide binding - nucleoside-triphosphatase activity	2e-15	ATP\-dependent RNA helicase activity||ATP\-dependent helicase activity||purine NTP\-dependent helicase activity||helicase activity||nucleoside\-triphosphatase activity||pyrophosphatase activity||hydrolase activity\, acting on acid anhydrides\, in phosphorus\-containing anhydrides||hydrolase activity\, acting on acid anhydrides||hydrolase activity||catalytic activity	catalytic activity	120	819	939	0.436635	0	3.38334	4.01488e-10	1.9058e-07	1.99322	0.000257129	0.0381928	2.39609	1.65443e-05	0.00334518	4.39944	8.66791e-10	5.52076e-07	65	32	23	410	288	121
AAEL017616-RA	U4 spliceosomal RNA [Source: RFAM 9.0]	ncRNA	141	NA	NA	NA	NA	NA	NA	164	774	938	0.339019	0	2.54556	1.8984e-09	7.78258e-07	1.11383	0.037169	0.629474	1.48965	0.00490886	0.195803	3.26936	1.4196e-09	8.69396e-07	72	66	26	204	318	252
AAEL017659-RA	Small nucleolar RNA U3 [Source: RFAM 9.0]	ncRNA	205	NA	NA	NA	NA	NA	NA	175	1233	1408	0.3125	0	3.13155	9.1673e-10	3.93714e-07	2.28043	0.00138763	0.12074	3.3423	3.55055e-09	3.92454e-06	3.32133	1.54969e-09	9.13914e-07	46	113	16	371	422	440
AAEL017468-RA		DIV	273	Glycoprotein C OS=Varicella-zoster virus (strain Dumas) GN=14 PE=3 SV=2	0.63		NA			5	194	199	0.623116	0	5.99213	1.60553e-14	4.11258e-11	5.012	3.07883e-07	0.000205792	34.0764	1.49531e-09	1.92227e-06	5.6649	1.64066e-09	9.33009e-07	4	0	1	124	43	27
AAEL005656-RA	myosin heavy chain, nonmuscle or smooth muscle	CYT/STR	6060	Myosin heavy chain, muscle OS=Drosophila melanogaster GN=Mhc PE=1 SV=4	0	Myosin heavy chain - Drosophila melanogaster - structural constituent of muscle - striated muscle contraction - striated muscle thick filament - muscle myosin complex - sarcomere - protein homodimerization activity - muscle contraction - locomotion - microfilament motor activity - ATPase activity, coupled - myosin complex - muscle thick filament assembly - ATP binding - myofibril assembly - muscl…	0	structural constituent of muscle||structural molecule activity	structural molecule activity	623	4625	5248	0.41311	0	3.46542	7.66399e-11	4.32009e-08	2.49001	7.80801e-06	0.0030215	2.71554	1.43193e-06	0.000539577	3.94716	1.76388e-09	9.68491e-07	319	166	138	2168	1895	562
AAEL001736-RA	conserved hypothetical protein	TT	1230	PR domain zinc finger protein 13 OS=Homo sapiens GN=PRDM13 PE=2 SV=1	2e-35	Drosophila melanogaster - intracellular - zinc ion binding	4e-71	zinc ion binding||transition metal ion binding||metal ion binding||cation binding||ion binding||binding	binding	42	283	325	0.56	0	2.86638	3.35e-09	1.25436e-06	2.32861	0.0238652	0.543293	-1.89225	0.0070833	0.24518	4.17712	3.16847e-09	1.68172e-06	24	11	7	29	182	72
AAEL001953-RA	conserved hypothetical protein	DIV	3430	Flocculation protein FLO11 OS=Saccharomyces cerevisiae GN=MUC1 PE=1 SV=2	3e-09	CCCH-type zinc finger-containing protein - Dictyostelium discoideum - nucleic acid binding - biological_process - cellular_component - zinc ion binding	3e-10	nucleic acid binding||binding	binding	182	2064	2246	0.693678	0	3.64734	7.02063e-12	5.06552e-09	0.698418	0.181281	0.947477	NA	NA	1	3.55329	3.41981e-09	1.75657e-06	92	43	47	265	241	1558
AAEL017301-RA		TT	3149	Elongation factor 1-alpha 2 OS=Drosophila melanogaster GN=Ef1alpha100E PE=1 SV=2	0	Elongation factor 1alpha100E - Drosophila melanogaster - cytoplasm - translation elongation factor activity - translational elongation - eukaryotic translation elongation factor 1 complex - GTPase activity - translation - GTP binding - lipid particle	0	translation elongation factor activity||translation factor activity\, nucleic acid binding||translation regulator activity	translation regulator activity	372	2634	3006	0.448436	0	3.44355	2.59575e-10	1.30062e-07	2.53379	2.07607e-05	0.00517827	2.6571	1.28301e-06	0.000535451	3.89968	5.4902e-09	2.73189e-06	187	110	75	1348	965	321
AAEL004457-RA	cytochrome c	MIT	1275	Cytochrome c-2 OS=Drosophila melanogaster GN=Cyt-c-p PE=1 SV=2	9e-56	Cytochrome c proximal - Drosophila melanogaster - oxidative phosphorylation - electron carrier activity - mitochondrial inner membrane - electron transporter, transferring electrons from CoQH2-cytochrome c reductase complex and cytochrome c oxidase complex activity - mitochondrion - mitochondrial matrix - heme binding	4e-56	electron carrier activity	electron carrier activity	110	936	1046	0.387189	0	3.66086	2.46632e-11	1.58884e-08	2.52422	0.000111827	0.019346	3.06204	2.06595e-07	0.000137014	3.9718	7.19182e-09	3.47016e-06	68	28	14	404	405	127
AAEL006256-RA	ATPase subunit, putative	MIT	1589	ATP synthase lipid-binding protein, mitochondrial OS=Manduca sexta PE=2 SV=1	2e-41	Drosophila melanogaster - hydrogen-exporting ATPase activity, phosphorylative mechanism - mitochondrial proton-transporting ATP synthase complex, coupling factor F(o) - proton transport - ATP synthesis coupled proton transport	6e-57	hydrogen\-exporting ATPase activity\, phosphorylative mechanism||ATPase activity\, coupled to transmembrane movement of ions\, phosphorylative mechanism||ATPase activity\, coupled to transmembrane movement of ions||ATPase activity\, coupled to transmembrane movement of substances||ATPase activity\, coupled to movement of substances||ATPase activity\, coupled||ATPase activity||nucleoside\-triphosp…	catalytic activity	321	2278	2599	0.385148	0	3.3831	9.31821e-11	5.09339e-08	2.63783	8.87439e-06	0.0031436	2.9506	1.87824e-07	0.000129755	3.63095	8.05614e-09	3.77288e-06	179	74	68	1001	939	338
AAEL010431-RA	conserved hypothetical protein	UNK	769	Protein G12 OS=Anopheles gambiae GN=AGAP006187 PE=2 SV=2	1e-53		NA			16	162	178	0.488764	0	3.91692	2.06547e-10	1.06448e-07	2.00874	0.0237834	0.543293	3.3937	3.41211e-06	0.00108794	4.83598	2.83576e-08	1.25427e-05	7	7	2	87	47	28
AAEL017928-RA	U6 spliceosomal RNA [Source: RFAM 9.0]	ncRNA	107	NA	NA	NA	NA	NA	NA	87	458	545	0.348624	0	2.59891	3.82139e-09	1.35157e-06	2.38943	0.000291864	0.0429186	1.82399	0.000454409	0.0405059	3.00781	3.65814e-08	1.57429e-05	21	41	25	111	157	190
AAEL011447-RA	60S ribosomal protein L14	TT	821	60S ribosomal protein L14 OS=Drosophila melanogaster GN=RpL14 PE=2 SV=1	3e-40	Ribosomal protein L14 - Drosophila melanogaster - translation - cytosolic large ribosomal subunit - structural constituent of ribosome - cytosolic ribosome - ribosome - negative regulation of neuron apoptosis - lipid particle - mitotic spindle elongation - mitotic spindle organization	2e-40	structural constituent of ribosome||structural molecule activity	structural molecule activity	180	927	1107	0.401987	0	2.84734	8.72748e-09	2.49883e-06	1.68667	0.00355747	0.211792	1.7264	0.000365544	0.034346	3.44081	5.47623e-08	2.29469e-05	55	55	70	445	237	245
AAEL012556-RA	Ofd1 protein, putative	CYT/STR	3776	Myosin heavy chain, non-muscle OS=Drosophila melanogaster GN=zip PE=1 SV=2	6e-24	zipper - Drosophila melanogaster - unconventional myosin complex - dorsal closure - head involution - Malpighian tubule morphogenesis - salivary gland morphogenesis - cytoskeleton - ovarian follicle cell migration - ATPase activity, coupled - motor activity - myosin complex - imaginal disc-derived wing hair organization - sarcomere organization - myofibril assembly - muscle attachment - muscle co…	3e-24	ATPase activity\, coupled||ATPase activity||nucleoside\-triphosphatase activity||pyrophosphatase activity||hydrolase activity\, acting on acid anhydrides\, in phosphorus\-containing anhydrides||hydrolase activity\, acting on acid anhydrides||hydrolase activity||catalytic activity	catalytic activity	95	397	492	0.339431	0	2.52046	1.59517e-07	3.23299e-05	2.11945	0.00033827	0.0474938	1.2398	0.0089962	0.283924	3.62272	5.69477e-08	2.32507e-05	36	38	21	167	138	92
AAEL006575-RA	troponin C	CYT/STR	1185	Troponin C, isoform 3 OS=Drosophila melanogaster GN=TpnC73F PE=2 SV=2	3e-44	Troponin C at 73F - Drosophila melanogaster - calcium ion binding - bacterial-type flagellum - ciliary or flagellar motility	1e-44	calcium ion binding||metal ion binding||cation binding||ion binding||binding	binding	75	487	562	0.393238	0	3.24317	1.62344e-09	6.81015e-07	3.09686	9.43384e-06	0.00322615	2.62146	1.50096e-05	0.00319049	3.40016	7.33296e-08	2.87971e-05	40	19	16	221	200	66
AAEL008953-RA	conserved hypothetical protein	TT	2593	Transcription factor kayak OS=Drosophila pseudoobscura pseudoobscura GN=kay PE=3	6e-57	kayak - Drosophila melanogaster - DNA binding - RNA polymerase II transcription factor activity - nucleus - JNK cascade - dorsal closure - transcription factor binding - specific RNA polymerase II transcription factor activity - transcription factor activity - imaginal disc fusion, thorax closure - cytoplasm - ovarian follicle cell migration - response to wounding - wound healing - protein bindin…	4e-39	DNA binding||nucleic acid binding||binding	binding	202	1114	1316	0.422492	0	3.07312	1.29135e-08	3.47662e-06	1.92055	0.000799264	0.0840522	2.7301	2.45667e-06	0.000831256	3.69286	7.41493e-08	2.87971e-05	105	60	37	556	432	126
AAEL007383-RA	secreted ferritin G subunit precursor, putative	TRP	1085	Soma ferritin OS=Lymnaea stagnalis PE=2 SV=2	4e-12	Ferritin 2 light chain homologue - Drosophila melanogaster - ferrous iron binding - intracellular ferritin complex - cellular iron ion homeostasis - iron ion transport - ferric iron binding - oxidoreductase activity - oxidation reduction - Golgi apparatus	2e-31	ferrous iron binding||iron ion binding||transition metal ion binding||metal ion binding||cation binding||ion binding||binding	binding	126	702	828	0.365942	0	2.87572	4.56529e-09	1.52095e-06	2.17984	0.0010957	0.106704	2.15519	1.14806e-05	0.00279923	3.23724	7.99312e-08	3.03035e-05	40	48	38	275	303	124
AAEL002081-RA	conserved hypothetical protein	DIV	1389	Chorismate synthase OS=Korarchaeum cryptofilum (strain OPF8) GN=aroC PE=3 SV=1	9.2		NA			56	189	245	0.371429	0	2.09679	6.25934e-06	0.000696951	1.50821	0.034134	0.615314	0.228573	0.738102	1	3.77362	8.88482e-08	3.29007e-05	27	19	10	58	91	40
AAEL016541-RA	tRNA-Asp	ncRNA	72	NA	NA	NA	NA	NA	NA	14499	119402	133901	0.536083	0	3.64415	2.94195e-10	1.43424e-07	1.39038	0.00414719	0.232765	1.90119	0.000941194	0.0664043	3.50862	1.03918e-07	3.76066e-05	3307	6835	4357	71782	26804	20816
AAEL013713-RA	trypsin	PRO	795	Trypsin 5G1 OS=Aedes aegypti GN=AAEL013712 PE=2 SV=2	1e-104	Trypsin 29F - Drosophila melanogaster - serine-type endopeptidase activity - proteolysis	4e-69	serine\-type endopeptidase activity||serine\-type peptidase activity||peptidase activity\, acting on L\-amino acid peptides||peptidase activity||hydrolase activity||catalytic activity	catalytic activity	38	172	210	0.514286	0	2.87092	4.39323e-06	0.000524802	2.2839	0.0065589	0.286704	1.45228	0.0292447	0.548503	5.23135	1.22521e-07	4.33533e-05	18	14	6	108	53	11
AAEL010180-RA	conserved hypothetical protein	CYT/STR	886	Structural maintenance of chromosomes protein 4 OS=Dictyostelium discoideum	0.001	eukaryotic translation initiation factor 4E member 3 - Dictyostelium discoideum - RNA binding - translation initiation factor activity - translational initiation - cytoplasm	0.0002	RNA binding||nucleic acid binding||binding	binding	175	453	628	0.270701	0	1.75857	0.000129715	0.00752346	2.08015	0.00112067	0.107708	1.14308	0.0193671	0.438241	3.65919	1.53486e-07	5.31296e-05	54	88	33	168	170	115
AAEL009985-RA	conserved hypothetical protein	DIV	795	RNA-binding protein 5-A OS=Xenopus laevis GN=rbm5-A PE=2 SV=1	0.021	RNA binding motif protein 5 - Mus musculus - mRNA processing - nucleus - apoptosis - cellular_component - zinc ion binding - molecular_function - metal ion binding - RNA splicing - biological_process - spliceosomal complex - RNA binding - nucleotide binding - nucleic acid binding - intracellular	0.032	zinc ion binding||transition metal ion binding||metal ion binding||cation binding||ion binding||binding	binding	124	638	762	0.350394	0	2.73738	4.63757e-09	1.52095e-06	1.88812	0.000885077	0.0903824	2.39863	1.65976e-06	0.000611529	3.14975	1.71661e-07	5.70472e-05	39	50	35	236	267	135
AAEL017888-RA	U5 spliceosomal RNA [Source: RFAM 9.0]	ncRNA	128	NA	NA	NA	NA	NA	NA	62	246	308	0.441558	0	1.99269	0.000290973	0.0145435	0.314318	0.920807	1	0.763548	0.281533	0.975487	3.48121	1.71969e-07	5.70472e-05	16	43	3	15	95	136
AAEL003675-RA	ubiquinol-cytochrome c reductase iron-sulfur subunit	MIT	1223	Cytochrome b-c1 complex subunit Rieske, mitochondrial OS=Bos taurus GN=UQCRFS1	3e-81	ubiquinol-cytochrome c reductase, Rieske iron-sulfur polypeptide 1 - Danio rerio - ubiquinol-cytochrome-c reductase activity - oxidoreductase activity, acting on diphenols and related substances as donors - oxidation reduction - membrane - 2 iron, 2 sulfur cluster binding - oxidoreductase activity - mitochondrion - iron-sulfur cluster binding - electron transport chain - transport - iron ion bind…	3e-86	ubiquinol\-cytochrome\-c reductase activity||hydrogen ion transmembrane transporter activity||monovalent inorganic cation transmembrane transporter activity||inorganic cation transmembrane transporter activity||cation transmembrane transporter activity||ion transmembrane transporter activity||substrate\-specific transmembrane transporter activity||substrate\-specific transporter activity||transpo…	transporter activity	229	889	1118	0.452594	0	2.49554	1.68899e-05	0.00150079	2.67879	0.000316996	0.0458152	1.3256	0.0435094	0.646983	3.54862	1.84905e-07	6.00865e-05	63	46	120	506	288	95
AAEL009506-RA	40S ribosomal protein S20	TT	645	40S ribosomal protein S20 OS=Drosophila melanogaster GN=RpS20 PE=1 SV=1	9e-53	Ribosomal protein S20 - Drosophila melanogaster - cytosolic small ribosomal subunit - structural constituent of ribosome - translation - ribosome - RNA binding - lipid particle	4e-53	structural constituent of ribosome||structural molecule activity	structural molecule activity	147	847	994	0.447686	0	3.09218	3.60332e-09	1.29993e-06	2.79126	2.79781e-05	0.00642842	2.34645	2.1559e-05	0.00405451	3.28367	2.07053e-07	6.59381e-05	55	45	47	445	192	210
AAEL016010-RA	tRNA-Asp	ncRNA	72	NA	NA	NA	NA	NA	NA	39024	267908	306932	0.46971	0	3.35314	4.64774e-10	2.14964e-07	0.568497	0.256306	0.970245	2.14139	5.14333e-05	0.00789596	3.19564	2.46441e-07	7.49994e-05	11304	18927	8793	144169	66652	57087
AAEL003734-RA	aconitase, mitochondrial	MIT	3030	Probable aconitate hydratase, mitochondrial OS=Caenorhabditis elegans GN=aco-2	0	Aconitase - Drosophila melanogaster - mitochondrion - aconitate hydratase activity - 4 iron, 4 sulfur cluster binding - tricarboxylic acid cycle - lipid particle	0	aconitate hydratase activity||hydro\-lyase activity||carbon\-oxygen lyase activity||lyase activity||catalytic activity	catalytic activity	705	3646	4351	0.430476	0	2.94788	2.91078e-08	7.19242e-06	2.60007	6.28682e-05	0.0120062	2.31491	1.44548e-05	0.00318656	3.22183	2.47809e-07	7.49994e-05	303	189	213	1873	1319	454
AAEL017198-RA		TT	452	Probable 60S ribosomal protein L37-A OS=Drosophila melanogaster GN=RpL37a PE=3	2e-43	Ribosomal protein L37a - Drosophila melanogaster - structural constituent of ribosome - translation - cytosolic large ribosomal subunit - ribosome	1e-43	structural constituent of ribosome||structural molecule activity	structural molecule activity	136	775	911	0.479693	0	3.11445	6.40508e-09	1.99198e-06	2.14692	0.000575214	0.0704877	2.15077	0.000132456	0.0165122	3.38291	2.49637e-07	7.49994e-05	49	47	40	437	195	143
AAEL010754-RA	hypothetical protein	MIT	614	Putative ATP synthase subunit f, mitochondrial OS=Drosophila melanogaster	4e-35	Drosophila melanogaster - hydrogen-exporting ATPase activity, phosphorylative mechanism - mitochondrial proton-transporting ATP synthase complex, coupling factor F(o) - proton transport - lipid particle	2e-35	hydrogen\-exporting ATPase activity\, phosphorylative mechanism||ATPase activity\, coupled to transmembrane movement of ions\, phosphorylative mechanism||ATPase activity\, coupled to transmembrane movement of ions||ATPase activity\, coupled to transmembrane movement of substances||ATPase activity\, coupled to movement of substances||ATPase activity\, coupled||ATPase activity||nucleoside\-triphosp…	catalytic activity	92	402	494	0.425101	0	2.65719	4.40699e-07	7.64359e-05	2.52178	0.000166678	0.0266413	1.64376	0.00425689	0.179135	3.39108	2.56194e-07	7.5544e-05	29	31	32	210	123	69
AAEL006721-RA	2-oxoglutarate dehydrogenase	MET	3879	2-oxoglutarate dehydrogenase E1 component, mitochondrial OS=Macaca fascicularis	0	Neural conserved at 73EF - Drosophila melanogaster - oxoglutarate dehydrogenase (succinyl-transferring) activity - tricarboxylic acid cycle - mitochondrial oxoglutarate dehydrogenase complex - thiamin pyrophosphate binding - glycolysis	0	oxoglutarate dehydrogenase (succinyl\-transferring) activity||oxidoreductase activity\, acting on the aldehyde or oxo group of donors\, disulfide as acceptor||oxidoreductase activity\, acting on the aldehyde or oxo group of donors||oxidoreductase activity||catalytic activity	catalytic activity	514	2882	3396	0.43404	0	3.08673	8.18455e-09	2.40562e-06	2.71863	8.97866e-06	0.0031436	2.55035	3.75512e-06	0.00115296	3.27171	2.7979e-07	8.10018e-05	243	142	129	1474	1058	350
AAEL010659-RA	lethal(2)essential for life protein, l2efl	DIV	1353	Protein lethal(2)essential for life OS=Drosophila melanogaster GN=l(2)efl PE=1	7e-37	lethal (2) essential for life - Drosophila melanogaster - embryonic development - response to heat	4e-37	structural constituent of eye lens||structural molecule activity	structural molecule activity	142	431	573	0.369983	0	2.15621	3.43081e-05	0.00265601	1.36539	0.0317761	0.598498	1.10997	0.0265247	0.522213	3.82292	3.28481e-07	9.34001e-05	69	27	46	212	160	59
AAEL012207-RE	myosin light chain 1,	CYT/STR	836	Myosin light chain alkali OS=Drosophila virilis GN=Mlc1 PE=4 SV=1	1e-56	Myosin alkali light chain 1 - Drosophila melanogaster - muscle contraction - microfilament motor activity - muscle myosin complex - calcium ion binding - myosin complex - ATPase activity, coupled - mesoderm development	7e-55	microfilament motor activity||motor activity||nucleoside\-triphosphatase activity||pyrophosphatase activity||hydrolase activity\, acting on acid anhydrides\, in phosphorus\-containing anhydrides||hydrolase activity\, acting on acid anhydrides||hydrolase activity||catalytic activity	catalytic activity	21	169	190	0.389474	0	3.42654	5.72457e-10	2.51853e-07	3.27932	0.0378412	0.629474	2.8245	5.4022e-05	0.00821729	3.53902	3.44065e-07	9.61149e-05	10	9	2	64	74	31
AAEL009214-RA	diazepam binding inhibitor, putative	ReDox	511	Acyl-CoA-binding protein homolog OS=Drosophila melanogaster GN=Dbi PE=2 SV=1	4e-28	Diazepam-binding inhibitor - Drosophila melanogaster - cellular acyl-CoA homeostasis - acyl-CoA binding - diazepam binding - enzyme inhibitor activity	2e-28	acyl\-CoA binding||fatty acid binding||monocarboxylic acid binding||carboxylic acid binding||binding	binding	20	90	110	0.345455	0	2.58636	3.47245e-06	0.000431973	0.922897	0.208662	0.953914	1.86715	0.0123334	0.345418	4.54113	3.97801e-07	0.00010921	9	6	5	38	32	20
AAEL017596-RA	U4 spliceosomal RNA [Source: RFAM 9.0]	ncRNA	126	NA	NA	NA	NA	NA	NA	197	1286	1483	0.3412	0	2.96268	4.246e-12	3.19122e-09	3.2074	1.66607e-09	4.08326e-06	3.33528	2.7488e-11	9.11501e-08	2.5055	4.29081e-07	0.000115801	69	91	37	317	463	506
AAEL016039-RA	tRNA-Asp	ncRNA	72	NA	NA	NA	NA	NA	NA	25004	132047	157051	0.44383	0	2.9725	4.75998e-09	1.53322e-06	1.06203	0.0239565	0.543645	1.79896	0.000390286	0.0359497	2.97353	5.25036e-07	0.00013799	8571	9643	6790	69704	36752	25591
AAEL008953-RB	conserved hypothetical protein	TT	3229	Transcription factor kayak OS=Drosophila pseudoobscura pseudoobscura GN=kay PE=3	6e-57	kayak - Drosophila melanogaster - DNA binding - RNA polymerase II transcription factor activity - nucleus - JNK cascade - dorsal closure - transcription factor binding - specific RNA polymerase II transcription factor activity - transcription factor activity - imaginal disc fusion, thorax closure - cytoplasm - ovarian follicle cell migration - response to wounding - wound healing - protein bindin…	4e-39	DNA binding||nucleic acid binding||binding	binding	53	306	359	0.398329	0	3.0196	7.79855e-09	2.3445e-06	0.877201	0.198292	0.950429	3.1002	3.35146e-06	0.00108794	3.48987	5.28633e-07	0.00013799	18	22	13	143	103	60
AAEL001281-RA	hypothetical protein	DIV	345	Nucleoprotein OS=Influenza C virus (strain C/Ann Arbor/1/1950) GN=NP PE=3 SV=1	27		NA			19	142	161	0.447205	0	3.4168	7.38344e-09	2.25733e-06	1.75588	0.0436678	0.668759	3.0713	1.21784e-05	0.00288455	4.12928	6.10385e-07	0.000156761	7	7	5	72	48	22
AAEL016525-RA	tRNA-Asp	ncRNA	72	NA	NA	NA	NA	NA	NA	5007	32251	37258	0.397901	0	3.13548	4.14207e-09	1.43682e-06	1.84851	0.00112956	0.107859	1.61986	0.00180587	0.0991433	3.12927	6.31332e-07	0.000159567	1092	2259	1656	14825	4267	13159
AAEL012897-RA	aconitase, mitochondrial	MIT	3195	Probable aconitate hydratase, mitochondrial OS=Caenorhabditis elegans GN=aco-2	0	Aconitase - Drosophila melanogaster - mitochondrion - aconitate hydratase activity - 4 iron, 4 sulfur cluster binding - tricarboxylic acid cycle - lipid particle	0	aconitate hydratase activity||hydro\-lyase activity||carbon\-oxygen lyase activity||lyase activity||catalytic activity	catalytic activity	127	701	828	0.507246	0	3.14799	2.97508e-08	7.25196e-06	3.61995	1.76757e-05	0.00465335	2.16016	0.000224973	0.0237583	3.29073	7.70204e-07	0.000191624	60	36	31	420	199	82
AAEL014188-RA	serine-type enodpeptidase,	PRO	917	Trypsin-1 OS=Astacus fluviatilis PE=1 SV=1	5e-41	Drosophila melanogaster - serine-type endopeptidase activity - proteolysis	4e-45	serine\-type endopeptidase activity||serine\-type peptidase activity||peptidase activity\, acting on L\-amino acid peptides||peptidase activity||hydrolase activity||catalytic activity	catalytic activity	219	3005	3224	0.460608	0	4.11924	5.16954e-09	1.63593e-06	4.19061	2.7695e-09	5.81794e-06	3.75794	5.14811e-07	0.000251046	4.09903	9.28467e-07	0.000227446	27	187	5	1059	1485	461
AAEL006575-RB	troponin C	CYT/STR	1742	Troponin C, isoform 3 OS=Drosophila melanogaster GN=TpnC73F PE=2 SV=2	3e-44	Troponin C at 73F - Drosophila melanogaster - calcium ion binding - bacterial-type flagellum - ciliary or flagellar motility	1e-44	calcium ion binding||metal ion binding||cation binding||ion binding||binding	binding	89	598	687	0.451237	0	3.40015	2.10606e-09	8.44202e-07	2.95427	5.49196e-05	0.0107679	3.08781	4.07618e-07	0.000233045	3.38018	9.61595e-07	0.000231992	56	14	19	310	200	88
AAEL017674-RA	U5 spliceosomal RNA [Source: RFAM 9.0]	ncRNA	126	NA	NA	NA	NA	NA	NA	109	667	776	0.346649	0	2.84012	3.1568e-09	1.21154e-06	2.5079	3.62859e-05	0.00820332	2.39271	7.38443e-06	0.00197474	2.92067	9.8326e-07	0.000233678	25	71	13	163	235	269
AAEL017774-RA	U6 spliceosomal RNA [Source: RFAM 9.0]	ncRNA	107	NA	NA	NA	NA	NA	NA	14	114	128	0.414062	0	3.12519	1.98138e-08	5.03382e-06	0.753196	0.396755	1	3.09839	8.17285e-05	0.0112922	3.82179	1.03462e-06	0.000242269	2	9	3	16	45	53
AAEL017851-RA	Small nucleolar RNA U3 [Source: RFAM 9.0]	ncRNA	211	NA	NA	NA	NA	NA	NA	1938	7453	9391	0.307741	0	2.1773	3.56895e-07	6.56905e-05	1.03865	0.0159768	0.451754	1.89723	2.4206e-05	0.00436235	2.72339	1.0733e-06	0.000247683	506	1054	378	1890	2890	2673
AAEL006424-RA	D7 protein, putative	CSR	1399	37 kDa salivary gland allergen Aed a 2 OS=Aedes aegypti GN=D7 PE=1 SV=2	0		NA			57	239	296	0.388514	0	2.30905	3.38331e-07	6.29156e-05	1.43129	0.0392069	0.634338	1.75946	0.000972043	0.0677163	2.92226	1.15749e-06	0.000263295	19	22	16	62	115	62
AAEL016003-RA	tRNA-Asp	ncRNA	72	NA	NA	NA	NA	NA	NA	16294	120688	136982	0.61135	0	3.58887	1.24148e-08	3.39301e-06	1.37753	0.00757067	0.308384	2.01488	0.00015181	0.0178511	3.55499	1.27654e-06	0.000286287	3612	8518	4164	83744	18616	18328
AAEL008103-RB	40S ribosomal protein S8	TT	912	40S ribosomal protein S8 OS=Drosophila melanogaster GN=RpS8 PE=1 SV=1	5e-87	Ribosomal protein S8 - Drosophila melanogaster - translation - structural constituent of ribosome - cytosolic small ribosomal subunit - lipid particle	3e-87	structural constituent of ribosome||structural molecule activity	structural molecule activity	205	763	968	0.38843	0	2.1672	4.21859e-07	7.53415e-05	1.66941	0.00790934	0.316912	1.25041	0.00591404	0.21606	2.55197	1.40123e-06	0.000303133	68	75	62	217	376	170
AAEL007407-RB	hypothetical protein	MET	3485	Adenylate cyclase, terminal-differentiation specific OS=Dictyostelium discoideum	3e-17	Dictyostelium discoideum - kinase activity - transferase activity	7e-22	transcription regulator activity	transcription regulator activity	106	364	470	0.357447	0	2.28305	3.80423e-06	0.000463653	1.11853	0.0487096	0.693419	1.42485	0.0058169	0.213372	3.14081	1.40877e-06	0.000303133	44	33	29	168	135	61
AAEL006721-RB	2-oxoglutarate dehydrogenase	MET	3051	2-oxoglutarate dehydrogenase E1 component, mitochondrial OS=Macaca fascicularis	0	Neural conserved at 73EF - Drosophila melanogaster - oxoglutarate dehydrogenase (succinyl-transferring) activity - tricarboxylic acid cycle - mitochondrial oxoglutarate dehydrogenase complex - thiamin pyrophosphate binding - glycolysis	0	oxoglutarate dehydrogenase (succinyl\-transferring) activity||oxidoreductase activity\, acting on the aldehyde or oxo group of donors\, disulfide as acceptor||oxidoreductase activity\, acting on the aldehyde or oxo group of donors||oxidoreductase activity||catalytic activity	catalytic activity	88	247	335	0.337313	0	2.00516	6.14885e-05	0.00420125	1.46584	0.105431	0.845346	0.535112	0.250935	0.97102	3.48122	1.40127e-06	0.000303133	45	17	26	113	88	46
AAEL012207-RC	myosin light chain 1,	CYT/STR	872	Myosin light chain alkali OS=Drosophila virilis GN=Mlc1 PE=4 SV=1	6e-42	Myosin alkali light chain 1 - Drosophila melanogaster - muscle contraction - microfilament motor activity - muscle myosin complex - calcium ion binding - myosin complex - ATPase activity, coupled - mesoderm development	3e-41	microfilament motor activity||motor activity||nucleoside\-triphosphatase activity||pyrophosphatase activity||hydrolase activity\, acting on acid anhydrides\, in phosphorus\-containing anhydrides||hydrolase activity\, acting on acid anhydrides||hydrolase activity||catalytic activity	catalytic activity	11	106	117	0.461538	0	3.77152	4.46209e-09	1.51863e-06	2.14959	0.0549201	0.721715	4.82603	2.74663e-05	0.00484459	3.76885	1.47042e-06	0.000312179	4	4	3	54	36	16
AAEL011683-RA	hypothetical protein	MET	907	Succinate dehydrogenase	9e-21	succinate dehydrogenase complex, subunit A, flavoprotein (Fp) - Rattus norvegicus - succinate dehydrogenase activity - molecular_function - protein binding - cellular_component - mitochondrion - mitochondrial inner membrane - tricarboxylic acid cycle - succinate metabolic process - transport - nervous system development - biological_process - succinate dehydrogenase (ubiquinone) activity - electr…	4e-21	succinate dehydrogenase activity||oxidoreductase activity\, acting on the CH\-CH group of donors||oxidoreductase activity||catalytic activity	catalytic activity	44	282	326	0.503067	0	3.32364	8.26856e-09	2.40562e-06	2.17722	0.00336711	0.204601	2.88653	1.17691e-05	0.002828	3.61918	1.49907e-06	0.000314075	19	17	8	164	73	45
AAEL010801-RB	conserved hypothetical protein	MIT	684	Cytochrome b-c1 complex subunit 6, mitochondrial OS=Homo sapiens GN=UQCRH PE=1	4e-14	Ubiquinol-cytochrome C reductase complex 11 kDa protein - Drosophila melanogaster - ubiquinol-cytochrome-c reductase activity - mitochondrial respiratory chain complex III - mitochondrial electron transport, ubiquinol to cytochrome c	2e-24	ubiquinol\-cytochrome\-c reductase activity||hydrogen ion transmembrane transporter activity||monovalent inorganic cation transmembrane transporter activity||inorganic cation transmembrane transporter activity||cation transmembrane transporter activity||ion transmembrane transporter activity||substrate\-specific transmembrane transporter activity||substrate\-specific transporter activity||transpo…	transporter activity	28	151	179	0.374302	0	2.87522	1.09583e-07	2.38152e-05	NA	NA	1	1.97532	0.00805319	0.266506	3.07825	1.62433e-06	0.000335899	10	10	8	67	57	27
AAEL007383-RD	secreted ferritin G subunit precursor, putative	TRP	1016	Soma ferritin OS=Lymnaea stagnalis PE=2 SV=2	4e-12	Ferritin 2 light chain homologue - Drosophila melanogaster - ferrous iron binding - intracellular ferritin complex - cellular iron ion homeostasis - iron ion transport - ferric iron binding - oxidoreductase activity - oxidation reduction - Golgi apparatus	2e-31	ferrous iron binding||iron ion binding||transition metal ion binding||metal ion binding||cation binding||ion binding||binding	binding	20	129	149	0.442953	0	2.9943	2.73906e-08	6.86211e-06	3.13371	0.00416943	0.233123	2.27562	0.00145799	0.0857217	3.29802	1.67206e-06	0.000341336	7	8	5	41	66	22
AAEL017850-RA	Small nucleolar RNA U3 [Source: RFAM 9.0]	ncRNA	211	NA	NA	NA	NA	NA	NA	140	584	724	0.41989	0	2.22007	7.45515e-08	1.70223e-05	1.90601	0.000756949	0.0830667	1.46658	0.00442984	0.181398	2.50189	1.86861e-06	0.000376632	55	58	27	95	185	304
AAEL008310-RA	hypothetical protein	DIV	400	Protein new-glue 2 OS=Drosophila melanogaster GN=ng2 PE=1 SV=2	27		NA			11	66	77	0.441558	0	2.7957	9.63741e-07	0.000146084	2.05047	0.0474828	0.693419	1.55965	0.0448149	0.651026	5.32363	1.95186e-06	0.000388494	6	2	3	14	34	18
AAEL007818-RB	trypsin	PRO	882	Trypsin 3A1 OS=Aedes aegypti GN=AAEL007818 PE=2 SV=2	1e-145	Drosophila melanogaster - endopeptidase activity - serine-type endopeptidase activity - proteolysis	9e-62	serine\-type endopeptidase activity||serine\-type peptidase activity||peptidase activity\, acting on L\-amino acid peptides||peptidase activity||hydrolase activity||catalytic activity	catalytic activity	77	649	726	0.658402	0	3.84795	1.3562e-08	3.59753e-06	3.95647	8.47363e-06	0.0031436	3.3129	1.9869e-06	0.000686307	3.76997	2.06416e-06	0.000405773	23	39	15	478	58	113
AAEL016528-RA	tRNA-Asp	ncRNA	72	NA	NA	NA	NA	NA	NA	5451	19948	25399	0.347966	0	2.31586	9.94028e-07	0.000149419	1.8501	0.00070299	0.0800128	1.08217	0.0131654	0.361395	2.79269	2.11008e-06	0.000409742	1396	2431	1624	8838	5677	5433
AAEL017637-RA	U6 spliceosomal RNA [Source: RFAM 9.0]	ncRNA	107	NA	NA	NA	NA	NA	NA	358	1892	2250	0.314222	0	2.67613	1.52819e-10	8.10752e-08	3.39693	2.98689e-11	1.46407e-07	2.64904	2.47074e-08	2.15605e-05	2.38947	2.43844e-06	0.000457866	112	171	75	516	669	707
AAEL010196-RA	trypsin	PRO	909	Trypsin 5G1 OS=Aedes aegypti GN=AAEL013712 PE=2 SV=2	1e-148	Trypsin 29F - Drosophila melanogaster - serine-type endopeptidase activity - proteolysis	2e-72	serine\-type endopeptidase activity||serine\-type peptidase activity||peptidase activity\, acting on L\-amino acid peptides||peptidase activity||hydrolase activity||catalytic activity	catalytic activity	79	327	406	0.369458	0	2.53885	2.21048e-06	0.000295352	1.68378	0.0111578	0.377184	1.80137	0.00108863	0.0730748	3.71355	2.44418e-06	0.000457866	32	26	21	148	150	29
AAEL001429-RA	amino acid transporter	TRP	2137	Proton-coupled amino acid transporter 4 OS=Xenopus laevis GN=slc36a4 PE=2 SV=1	2e-74	Drosophila melanogaster - amino acid transmembrane transporter activity - amino acid transport	0	amino acid transmembrane transporter activity||carboxylic acid transmembrane transporter activity||organic acid transmembrane transporter activity||substrate\-specific transmembrane transporter activity||substrate\-specific transporter activity||transporter activity	transporter activity	30	200	230	0.491304	0	3.33769	3.33949e-08	8.03169e-06	1.75951	0.0230549	0.543293	3.20243	1.44147e-05	0.00318656	3.48448	2.50853e-06	0.000464457	11	14	5	113	65	22
AAEL004936-RA	conserved hypothetical protein	TRP	2928	Protein bicaudal D OS=Drosophila melanogaster GN=BicD PE=1 SV=2	0	Bicaudal D - Drosophila melanogaster - germarium-derived oocyte fate determination - oogenesis - oocyte nucleus migration during oocyte axis specification - cell differentiation - oocyte dorsal/ventral axis specification - oocyte anterior/posterior axis specification - oocyte microtubule cytoskeleton organization - germarium-derived female germ-line cyst formation - oocyte microtubule cytoskeleto…	0	dynein binding||protein binding||binding	binding	2122	10371	12493	0.48283	0	2.56198	1.97672e-08	5.03382e-06	0.53162	0.290626	0.970245	2.57797	4.81531e-07	0.000244575	2.49612	2.6556e-06	0.000486035	837	560	725	2857	6032	1482
AAEL000454-RA	isocitrate dehydrogenase	MIT	1732	Probable isocitrate dehydrogenase	1e-177	lethal (1) G0156 - Drosophila melanogaster - mitochondrial matrix - isocitrate dehydrogenase (NAD+) activity - mitochondrion - tricarboxylic acid cycle - oxidation reduction - magnesium ion binding - NAD or NADH binding - lipid particle	0	isocitrate dehydrogenase (NAD\+) activity||isocitrate dehydrogenase activity||oxidoreductase activity\, acting on the CH\-OH group of donors\, NAD or NADP as acceptor||oxidoreductase activity\, acting on CH\-OH group of donors||oxidoreductase activity||catalytic activity	catalytic activity	138	437	575	0.33913	0	2.1698	6.01122e-06	0.000677689	0.81049	0.128438	0.910514	1.55201	0.00406569	0.172402	2.9405	2.78158e-06	0.000503308	59	52	27	195	159	83
AAEL016524-RA	tRNA-Asp	ncRNA	72	NA	NA	NA	NA	NA	NA	2382	12452	14834	0.476001	0	2.93248	9.99772e-08	2.19925e-05	1.19784	0.0286909	0.584349	1.10838	0.0345276	0.591466	3.02661	2.85182e-06	0.00051022	469	1050	863	7061	2414	2977
AAEL002372-RB	40S ribosomal protein S11	TT	630	40S ribosomal protein S11 OS=Anopheles gambiae GN=RpS11 PE=2 SV=2	3e-76	ribosomal protein S11 - Danio rerio - intracellular - ribosome - translation - structural constituent of ribosome - ribonucleoprotein complex	7e-63	structural constituent of ribosome||structural molecule activity	structural molecule activity	69	255	324	0.395062	0	2.43092	1.94429e-06	0.000267718	1.1579	0.0896784	0.839853	1.68929	0.00436693	0.179662	2.99323	3.01541e-06	0.000519909	30	20	19	128	70	57
AAEL013775-RA	conserved hypothetical protein	DIV	1001	Endoglucanase D OS=Clostridium cellulovorans GN=engD PE=1 SV=1	0.33		NA			135	834	969	0.425181	0	3.17163	3.40745e-09	1.25436e-06	3.26912	6.41621e-07	0.000349446	3.01806	6.4494e-07	0.000305517	3.00478	3.06923e-06	0.000519909	53	47	35	412	327	95
AAEL010143-RA	isocitrate dehydrogenase	MET	1598	Isocitrate dehydrogenase	1e-120	Drosophila melanogaster - isocitrate dehydrogenase (NAD+) activity - mitochondrion - tricarboxylic acid cycle - oxidation reduction - NAD or NADH binding - magnesium ion binding	0	isocitrate dehydrogenase (NAD\+) activity||isocitrate dehydrogenase activity||oxidoreductase activity\, acting on the CH\-OH group of donors\, NAD or NADP as acceptor||oxidoreductase activity\, acting on CH\-OH group of donors||oxidoreductase activity||catalytic activity	catalytic activity	141	479	620	0.35	0	2.24372	4.69372e-06	0.000549775	1.90372	0.00179333	0.141021	1.11931	0.0271528	0.529639	3.04734	3.04246e-06	0.000519909	51	50	40	217	186	76
AAEL017558-RA		CYT/STR	354	Cell wall integrity and stress response component 1 OS=Schizosaccharomyces pombe	7e-14	transmembrane receptor Wsc1 - Schizosaccharomyces pombe - transmembrane receptor activity - intracellular signaling cascade - cellular response to stress - cell wall organization - actin cytoskeleton organization - plasma membrane - carbohydrate binding - cell surface receptor linked signal transduction - integral to membrane	3e-14	transmembrane receptor activity||receptor activity||signal transducer activity||molecular transducer activity	molecular transducer activity	84	374	458	0.414847	0	2.76319	1.5263e-07	3.16453e-05	1.17688	0.0570796	0.734596	2.32656	3.09967e-05	0.00535338	3.28247	3.04613e-06	0.000519909	47	19	18	190	125	59
AAEL006425-RA	trypsin	PRO	970	Trypsin-1 OS=Anopheles gambiae GN=TRYP1 PE=2 SV=3	3e-93	Drosophila melanogaster - endopeptidase activity - serine-type endopeptidase activity - proteolysis	6e-80	serine\-type endopeptidase activity||serine\-type peptidase activity||peptidase activity\, acting on L\-amino acid peptides||peptidase activity||hydrolase activity||catalytic activity	catalytic activity	70	221	291	0.378007	0	1.8811	0.000105784	0.00644639	0.4264	0.508357	1	1.26638	0.0388213	0.621132	2.90268	3.13968e-06	0.000526244	14	45	11	56	55	110
AAEL017864-RA	U2 spliceosomal RNA [Source: RFAM 9.0]	ncRNA	195	NA	NA	NA	NA	NA	NA	76	219	295	0.345763	0	1.8017	0.000103243	0.00633435	0.57422	0.529392	1	0.803197	0.134034	0.871373	2.77301	3.22059e-06	0.000534182	24	42	10	59	58	102
AAEL007851-RA	hypothetical protein	DIV	1088	Glycogen	3		NA			43	161	204	0.357843	0	2.08716	7.89358e-06	0.000818301	-0.105999	1	1	2.12975	0.00600453	0.217369	2.91064	3.37486e-06	0.000553999	28	8	7	21	73	67
AAEL006000-RB	conserved hypothetical protein	MIT	710	Probable cytochrome c oxidase polypeptide 7A1, mitochondrial OS=Drosophila	9e-06	Drosophila melanogaster - mitochondrial electron transport, cytochrome c to oxygen - mitochondrial respiratory chain complex IV - cytochrome-c oxidase activity - electron carrier activity	2e-06	cytochrome\-c oxidase activity||hydrogen ion transmembrane transporter activity||monovalent inorganic cation transmembrane transporter activity||inorganic cation transmembrane transporter activity||cation transmembrane transporter activity||ion transmembrane transporter activity||substrate\-specific transmembrane transporter activity||substrate\-specific transporter activity||transporter activity	transporter activity	13	80	93	0.483871	0	3.18481	4.37593e-07	7.64359e-05	NA	NA	1	1.03108	0.205991	0.938837	3.70542	3.60884e-06	0.000586363	7	2	4	45	21	14
AAEL013719-RA	conserved hypothetical protein	DIV	1129	Uroplakin-1b OS=Rattus norvegicus GN=Upk1b PE=2 SV=3	0.71		NA			209	51	260	0.380769	0	-1.91197	1.46823e-05	0.00135815	-2.60331	0.000417869	0.0548639	-0.149701	0.774741	1	-2.75866	3.72772e-06	0.00059956	99	46	64	5	28	18
AAEL008305-RA	conserved hypothetical protein	TRP	695	Putative outer membrane usher protein yfcU OS=Escherichia coli (strain K12)	9		NA			20	94	114	0.307018	0	2.49468	2.60119e-06	0.000336926	0.694895	0.475547	1	2.16355	0.00176107	0.0973287	3.67106	3.90282e-06	0.000621447	4	8	8	30	35	29
AAEL012783-RA	protease m1 zinc metalloprotease	PRO	3003	Aminopeptidase N OS=Manduca sexta GN=APN2 PE=1 SV=2	1e-144	Drosophila melanogaster - aminopeptidase activity - metallopeptidase activity - proteolysis - zinc ion binding	0	aminopeptidase activity||exopeptidase activity||peptidase activity\, acting on L\-amino acid peptides||peptidase activity||hydrolase activity||catalytic activity	catalytic activity	150	524	674	0.491098	0	2.51096	9.05105e-06	0.000907016	1.70926	0.0159222	0.451754	1.4684	0.00594532	0.216237	3.37245	4.37446e-06	0.000682887	72	33	45	331	123	70
AAEL003060-RA	serine-type enodpeptidase,	PRO	940	Trypsin-1 OS=Astacus fluviatilis PE=1 SV=1	1e-41	Drosophila melanogaster - serine-type endopeptidase activity - proteolysis	6e-46	serine\-type endopeptidase activity||serine\-type peptidase activity||peptidase activity\, acting on L\-amino acid peptides||peptidase activity||hydrolase activity||catalytic activity	catalytic activity	1054	12890	13944	0.493617	0	4.15806	3.74905e-08	8.89807e-06	4.30525	1.33148e-08	1.95794e-05	4.01938	1.20984e-06	0.000527874	3.97362	4.61826e-06	0.000713948	117	912	25	6883	3862	2145
AAEL017743-RA	Small nucleolar RNA U3 [Source: RFAM 9.0]	ncRNA	228	NA	NA	NA	NA	NA	NA	14	291	305	0.534426	0	4.48112	2.73741e-16	1.23444e-12	3.18058	2.50699e-06	0.00108427	7.42207	2.41704e-17	2.00373e-13	3.80683	4.74553e-06	0.000726568	4	8	2	38	90	163
AAEL007715-RA	60S ribosomal protein L21	TT	722	60S ribosomal protein L21 OS=Homo sapiens GN=RPL21 PE=1 SV=2	3e-55	Ribosomal protein L21 - Drosophila melanogaster - translation - cytosolic large ribosomal subunit - structural constituent of ribosome - lipid particle - mitotic spindle organization - mitotic spindle elongation	3e-63	structural constituent of ribosome||structural molecule activity	structural molecule activity	192	750	942	0.31104	0	2.38276	1.68669e-07	3.3709e-05	2.49213	6.74986e-05	0.0125641	1.94598	0.000244306	0.0254755	2.42167	4.88359e-06	0.000740585	77	48	67	293	243	214
AAEL009201-RA	conserved hypothetical protein	MET	461	2-succinyl-5-enolpyruvyl-6-hydroxy-3-cyclohexene-1- carboxylate synthase	9.1	Drosophila melanogaster - lipid particle	7e-13	calcium ion binding||metal ion binding||cation binding||ion binding||binding	binding	84	261	345	0.344928	0	2.09969	2.60097e-05	0.00211335	0.695496	0.307826	0.985754	1.00703	0.0546153	0.703591	2.92991	5.05776e-06	0.000759761	28	32	24	119	96	46
AAEL002776-RA	conserved hypothetical protein	DIV	2251	Protein anoxia up-regulated OS=Drosophila melanogaster GN=fau PE=1 SV=3	7e-17	fau - Drosophila melanogaster - biological_process - molecular_function - cellular_component	3e-17	<molecular_function	<molecular_function	229	837	1066	0.349906	0	2.3874	8.21422e-07	0.000127731	1.53544	0.00584128	0.266758	1.76814	0.000634497	0.0498576	2.69171	5.16163e-06	0.000768118	104	72	53	373	317	147
AAEL004042-RC	conserved hypothetical protein	DIV	1364	Probable glucosamine 6-phosphate N-acetyltransferase OS=Drosophila melanogaster	4e-76	Drosophila melanogaster - glucosamine 6-phosphate N-acetyltransferase activity - N-acetyltransferase activity - metabolic process	2e-76	acyltransferase activity||transferase activity\, transferring acyl groups other than amino\-acyl groups||transferase activity\, transferring acyl groups||transferase activity||catalytic activity	catalytic activity	45	262	307	0.52443	0	3.15458	1.70059e-07	3.3709e-05	NA	NA	1	2.24708	0.000280728	0.0287313	3.41039	5.5036e-06	0.000811424	10	24	11	161	45	56
AAEL017769-RA		ncRNA	82	NA	NA	NA	NA	NA	NA	902	3955	4857	0.434425	0	2.23139	4.23177e-08	9.78625e-06	1.2244	0.0135051	0.420746	1.94319	1.54892e-05	0.00324825	2.3062	5.79205e-06	0.000838426	349	394	159	497	2110	1348
AAEL011871-RA	cytochrome C1	MIT	1356	Cytochrome c1, heme protein, mitochondrial OS=Bos taurus GN=CYC1 PE=1 SV=2	3e-98	Drosophila melanogaster - electron transporter, transferring electrons within CoQH2-cytochrome c reductase complex activity - oxidative phosphorylation - mitochondrial electron transport, ubiquinol to cytochrome c - mitochondrial respiratory chain complex III - heme binding - lipid particle	0	electron transporter\, transferring electrons within CoQH2\-cytochrome c reductase complex activity||electron carrier activity	electron carrier activity	98	499	597	0.475712	0	2.95216	1.35497e-07	2.84198e-05	2.7672	7.2346e-05	0.0132981	2.25596	9.38737e-05	0.0124514	3.25448	5.76471e-06	0.000838426	36	32	30	284	156	59
AAEL016242-RA	tRNA-Asp	ncRNA	72	NA	NA	NA	NA	NA	NA	33304	221377	254681	0.639741	0	3.46867	8.59049e-08	1.91303e-05	1.62591	0.00496185	0.244846	1.16617	0.0108612	0.320425	3.39026	6.04066e-06	0.000866536	7179	17389	8736	162930	28572	29875
AAEL007490-RB	conserved hypothetical protein	TT	523	Seryl-tRNA synthetase OS=Xanthomonas oryzae pv. oryzae (strain MAFF 311018)	12	Drosophila melanogaster - mitochondrial electron transport, cytochrome c to oxygen - cytochrome-c oxidase activity - mitochondrial respiratory chain complex IV	0.032	cytochrome\-c oxidase activity||hydrogen ion transmembrane transporter activity||monovalent inorganic cation transmembrane transporter activity||inorganic cation transmembrane transporter activity||cation transmembrane transporter activity||ion transmembrane transporter activity||substrate\-specific transmembrane transporter activity||substrate\-specific transporter activity||transporter activity	transporter activity	9	80	89	0.606742	0	3.78264	1.81351e-07	3.49292e-05	NA	NA	1	2.77474	0.000955639	0.0668544	4.18623	6.88682e-06	0.000970432	2	4	3	54	20	6
AAEL000793-RA	venom allergen	DIV	891	Venom allergen 3 OS=Solenopsis invicta PE=1 SV=2	3e-27	Drosophila melanogaster - extracellular region	2e-46			45	181	226	0.340708	0	2.26331	1.7722e-06	0.000247806	1.40873	0.0197724	0.515063	2.03573	0.000990614	0.0684349	2.7428	7.52131e-06	0.00105054	24	19	2	37	77	67
AAEL002047-RA	40S ribosomal protein S10	TT	611	40S ribosomal protein S10b OS=Drosophila melanogaster GN=RpS10b PE=1 SV=2	2e-66	Ribosomal protein S10b - Drosophila melanogaster - cytosolic small ribosomal subunit - structural constituent of ribosome - SUMO binding	1e-66	structural constituent of ribosome||structural molecule activity	structural molecule activity	99	403	502	0.430279	0	2.59646	6.31898e-07	0.00010457	1.94558	0.00183286	0.143363	1.87876	0.00125921	0.0797929	2.84372	7.62742e-06	0.0010561	38	30	31	216	103	84
AAEL005416-RA	oxidase/peroxidase	ReDox	5278	Chorion peroxidase OS=Drosophila melanogaster GN=pxt PE=2 SV=3	1e-95	Drosophila melanogaster - peroxidase activity - heme binding - response to oxidative stress - oxidation reduction	0	peroxidase activity||oxidoreductase activity\, acting on peroxide as acceptor||oxidoreductase activity||catalytic activity	catalytic activity	287	644	931	0.268528	0	1.59109	0.000217936	0.0115621	0.694316	0.155328	0.919523	1.17314	0.0163499	0.403067	2.60163	8.83959e-06	0.00121339	111	106	70	250	229	165
AAEL003286-RA	alkaline phosphatase	MET	1172	Membrane-bound alkaline phosphatase OS=Bombyx mori GN=Alp-m PE=1 SV=3	3e-85	Drosophila melanogaster - alkaline phosphatase activity - metabolic process	3e-86	alkaline phosphatase activity||phosphatase activity||phosphoric ester hydrolase activity||hydrolase activity\, acting on ester bonds||hydrolase activity||catalytic activity	catalytic activity	30	129	159	0.440252	0	2.67061	1.20304e-05	0.00115428	0.892525	0.275586	0.970245	1.892	0.00434815	0.179662	3.6513	9.01909e-06	0.00122744	14	6	10	70	51	8
AAEL006259-RA	GPCR (Rhod)opsin Family [Source:Aedes_ManualAnnotation;Acc:AAEL800720]	TRP	1119	Opsin-1 OS=Schistocerca gregaria GN=Lo1 PE=2 SV=1	1e-159	Rhodopsin 6 - Drosophila melanogaster - G-protein coupled photoreceptor activity - phototransduction - rhabdomere - integral to membrane - G-protein coupled receptor protein signaling pathway	0	G\-protein coupled photoreceptor activity||G\-protein coupled receptor activity||transmembrane receptor activity||receptor activity||signal transducer activity||molecular transducer activity	molecular transducer activity	353	1487	1840	0.281522	0	2.44601	9.75393e-09	2.74908e-06	2.65171	2.83073e-07	0.000198219	2.41597	4.86789e-07	0.000244575	2.27547	9.93491e-06	0.00132936	155	82	116	499	518	470
AAEL013611-RA	AMP dependent ligase	DIV	1599	Probable 4-coumarate--CoA ligase 3 OS=Dictyostelium discoideum GN=4cl3 PE=3 SV=2	4e-61	Drosophila melanogaster - 4-coumarate-CoA ligase activity - metabolic process	3e-74	4\-coumarate\-CoA ligase activity||acid\-thiol ligase activity||ligase activity\, forming carbon\-sulfur bonds||ligase activity||catalytic activity	catalytic activity	39	102	141	0.319149	0	1.86447	0.000398418	0.0183333	0.965806	0.120093	0.895518	0.237167	0.626992	1	3.47942	9.88994e-06	0.00132936	22	10	7	44	45	13
AAEL005097-RA	cold induced protein (BnC24A), putative	TT	586	60S ribosomal protein L13 OS=Drosophila melanogaster GN=RpL13 PE=1 SV=1	2e-40	Ribosomal protein L13 - Drosophila melanogaster - translation - structural constituent of ribosome - cytosolic large ribosomal subunit - ribosome - lipid particle - mitotic spindle organization - mitotic spindle elongation - SUMO binding	1e-40	structural constituent of ribosome||structural molecule activity	structural molecule activity	266	827	1093	0.3129	0	2.05724	7.09035e-06	0.000756779	0.90048	0.130873	0.910514	1.68514	0.000494938	0.04274	2.4092	1.05466e-05	0.00137651	92	73	101	342	238	247
AAEL009341-RA	ribosomal protein L34, putative	TT	579	60S ribosomal protein L34 OS=Aedes albopictus GN=RpL34 PE=2 SV=2	6e-68	Ribosomal protein L34b - Drosophila melanogaster - translation - cytosolic large ribosomal subunit - structural constituent of ribosome	4e-51	structural constituent of ribosome||structural molecule activity	structural molecule activity	160	484	644	0.28882	0	1.99117	6.554e-06	0.000712175	1.12131	0.0427825	0.662926	1.37395	0.00501087	0.197798	2.42507	1.05205e-05	0.00137651	54	59	47	186	157	141
AAEL008353-RB	ribosomal protein L28, putative	TT	676	60S ribosomal protein L28 OS=Drosophila melanogaster GN=RpL28 PE=1 SV=1	4e-44	Ribosomal protein L28 - Drosophila melanogaster - translation - cytosolic large ribosomal subunit - structural constituent of ribosome - mitotic spindle elongation - mitotic spindle organization	2e-44	structural constituent of ribosome||structural molecule activity	structural molecule activity	18	92	110	0.490909	0	2.91674	1.35776e-06	0.000195931	NA	NA	1	2.67545	0.00127481	0.0800617	3.25163	1.17189e-05	0.00151708	6	7	5	54	22	16
AAEL013118-RA	conserved hypothetical protein	UNK	866	Protein G12 OS=Anopheles gambiae GN=AGAP006187 PE=2 SV=2	4e-44		NA			55	210	265	0.418868	0	2.49071	1.76545e-05	0.00154588	1.62156	0.0484369	0.693419	1.49303	0.0185723	0.431272	3.09362	1.44623e-05	0.00185712	20	23	12	111	84	15
AAEL016813-RA	tRNA-His	ncRNA	72	NA	NA	NA	NA	NA	NA	163	595	758	0.311346	0	2.05759	3.29383e-05	0.00256096	-0.683546	0.602769	1	0.0965728	0.890692	1	2.57173	1.46918e-05	0.0018715	37	112	14	127	232	236
AAEL002813-RA	coupling factor, putative	MIT	491	ATP synthase-coupling factor 6, mitochondrial OS=Drosophila melanogaster	3e-26	ATPase coupling factor 6 - Drosophila melanogaster - hydrogen-exporting ATPase activity, phosphorylative mechanism - proton transport - mitochondrial proton-transporting ATP synthase, central stalk - mitochondrial proton-transporting ATP synthase complex, coupling factor F(o) - ATP synthesis coupled proton transport	1e-26	hydrogen\-exporting ATPase activity\, phosphorylative mechanism||ATPase activity\, coupled to transmembrane movement of ions\, phosphorylative mechanism||ATPase activity\, coupled to transmembrane movement of ions||ATPase activity\, coupled to transmembrane movement of substances||ATPase activity\, coupled to movement of substances||ATPase activity\, coupled||ATPase activity||nucleoside\-triphosp…	catalytic activity	75	308	383	0.334204	0	2.46932	3.88208e-07	7.0025e-05	2.24087	0.00185182	0.144079	1.83016	0.00103918	0.0709035	2.66842	1.5261e-05	0.00192858	28	28	19	126	128	54
AAEL006406-RA	conserved hypothetical protein	PRO	905	ATP-dependent hsl protease ATP-binding subunit hslU OS=Agrobacterium vitis	0.53		NA			56	141	197	0.309645	0	1.56408	0.000353762	0.0168814	0.664163	0.220876	0.961086	1.95837	0.0155878	0.390991	3.07681	1.56871e-05	0.00196682	21	19	16	35	61	45
AAEL017971-RA	U2 spliceosomal RNA [Source: RFAM 9.0]	ncRNA	195	NA	NA	NA	NA	NA	NA	743	2167	2910	0.285911	0	1.79145	1.50008e-05	0.00137765	0.920778	0.0461302	0.681229	1.74363	0.000159579	0.0183737	2.12556	1.59922e-05	0.0019894	200	365	178	580	755	832
AAEL001667-RA	multicopper oxidase	ReDox	2312	Laccase-2 OS=Agaricus bisporus GN=lcc2 PE=1 SV=1	1e-44	Drosophila melanogaster - laccase activity - oxidation reduction - copper ion binding	0	copper ion binding||transition metal ion binding||metal ion binding||cation binding||ion binding||binding	binding	125	428	553	0.488246	0	2.44963	1.57453e-05	0.00142721	2.66955	8.96958e-05	0.0158913	1.05978	0.051548	0.681695	3.39604	1.76019e-05	0.00215596	49	39	37	270	108	50
AAEL010161-RA	conserved hypothetical protein	MET	619	GPI inositol-deacylase OS=Drosophila melanogaster GN=CG3160 PE=1 SV=3	3.2		NA			12	74	86	0.372093	0	2.93227	3.33281e-07	6.2622e-05	0.46953	0.493391	1	4.32889	0.000567958	0.0465222	3.49341	1.75904e-05	0.00215596	5	5	2	24	32	18
AAEL002704-RB	Serine Protease Inhibitor (serpin) homologue - unlikely to be inhibitory. [Source:Aedes_ManualAnnotation;Acc:AAEL800225]	IMM	1254	Uncharacterized serpin-like protein TK1782 OS=Pyrococcus kodakaraensis GN=TK1782	6e-17	serine (or cysteine) peptidase inhibitor, clade B, member 5 - Mus musculus - prostate gland morphogenesis - extracellular region - serine-type endopeptidase inhibitor activity - cytoplasm - extracellular matrix organization - morphogenesis of an epithelium - regulation of epithelial cell proliferation	9e-16	serine\-type endopeptidase inhibitor activity||endopeptidase inhibitor activity||peptidase inhibitor activity||enzyme inhibitor activity||enzyme regulator activity	enzyme regulator activity	52	189	241	0.423237	0	2.01153	8.65637e-06	0.000882168	2.0385	0.00453845	0.239204	1.18243	0.031668	0.575118	2.64275	1.84853e-05	0.00224689	20	21	11	31	102	56
AAEL001490-RA	acylphosphatase, putative	MET	1082	Acylphosphatase-2 OS=Equus caballus GN=ACYP2 PE=1 SV=2	2e-19	Drosophila melanogaster - acylphosphatase activity	1e-29	acylphosphatase activity||hydrolase activity\, acting on acid anhydrides\, in phosphorus\-containing anhydrides||hydrolase activity\, acting on acid anhydrides||hydrolase activity||catalytic activity	catalytic activity	80	282	362	0.345304	0	2.29801	7.16315e-06	0.000760053	1.01998	0.132236	0.910514	1.84996	0.00156095	0.0895055	2.7409	1.90914e-05	0.00230298	33	31	16	123	125	34
AAEL005324-RA	titin	CYT/STR	16998	Titin OS=Drosophila melanogaster GN=sls PE=1 SV=3	0	sallimus - Drosophila melanogaster - sarcomere - condensed nuclear chromosome - myosin light chain kinase activity - Z disc - actin binding - sarcomere organization - locomotion - muscle attachment - structural constituent of muscle - skeletal muscle tissue development - myoblast fusion - sister chromatid cohesion - mitotic chromosome condensation - mesoderm development - muscle organ development…	0	myosin light chain kinase activity||protein serine/threonine kinase activity||protein kinase activity||phosphotransferase activity\, alcohol group as acceptor||transferase activity\, transferring phosphorus\-containing groups||transferase activity||catalytic activity	catalytic activity	783	2002	2785	0.386355	0	1.95099	7.24249e-05	0.00483852	1.0972	0.0376721	0.629474	1.16263	0.017189	0.413633	2.70517	1.93669e-05	0.00231864	316	243	224	1076	560	366
AAEL010756-RB	40S ribosomal protein S19	TT	587	40S ribosomal protein S19a OS=Drosophila melanogaster GN=RpS19a PE=2 SV=3	1e-59	Ribosomal protein S19a - Drosophila melanogaster - cytosolic small ribosomal subunit - translation - structural constituent of ribosome - ribosome - lipid particle - SUMO binding	6e-60	structural constituent of ribosome||structural molecule activity	structural molecule activity	67	225	292	0.363014	0	2.26049	9.33575e-06	0.000921968	1.12515	0.104107	0.84426	1.69982	0.00131584	0.0811025	2.81042	2.19605e-05	0.00257116	28	25	14	106	78	41
AAEL004498-RA	hypothetical protein	MET	183	Xylose isomerase OS=Solibacter usitatus (strain Ellin6076) GN=xylA PE=3 SV=1	44		NA			33	105	138	0.326087	0	1.99084	4.02556e-05	0.0029638	2.36875	0.015153	0.443874	1.03264	0.0895084	0.810445	3.0367	2.17357e-05	0.00257116	15	10	8	33	27	45
AAEL002504-RA	ATP synthase delta chain, mitochondrial	MIT	854	ATP synthase subunit delta, mitochondrial OS=Mus musculus GN=Atp5d PE=1 SV=1	7e-37	lethal (1) G0230 - Drosophila melanogaster - hydrogen-exporting ATPase activity, phosphorylative mechanism - proton transport - mitochondrial proton-transporting ATP synthase complex, catalytic core F(1) - proton-transporting ATPase activity, rotational mechanism - ATP synthesis coupled proton transport - hydrogen ion transporting ATP synthase activity, rotational mechanism - lipid particle	5e-51	hydrogen\-exporting ATPase activity\, phosphorylative mechanism||ATPase activity\, coupled to transmembrane movement of ions\, phosphorylative mechanism||ATPase activity\, coupled to transmembrane movement of ions||ATPase activity\, coupled to transmembrane movement of substances||ATPase activity\, coupled to movement of substances||ATPase activity\, coupled||ATPase activity||nucleoside\-triphosp…	catalytic activity	83	296	379	0.472296	0	2.52582	5.12987e-06	0.000593158	0.760421	0.244612	0.970117	2.13776	0.000623945	0.049262	2.90084	2.40255e-05	0.00277817	43	21	19	179	68	49
AAEL013774-RA	conserved hypothetical protein	TT	1538	Ribonuclease D OS=Escherichia coli (strain K12) GN=rnd PE=1 SV=1	1.5		NA			96	336	432	0.361111	0	2.25072	8.63336e-06	0.000882168	0.629065	0.291317	0.970288	1.3975	0.0152009	0.383608	2.92801	2.40776e-05	0.00277817	35	43	18	138	156	42
AAEL013009-RA	cytochrome c oxidase subunit iv	MIT	793	Cytochrome c oxidase subunit 4 isoform 2, mitochondrial OS=Thunnus obesus PE=1	9e-28	Drosophila melanogaster - cytochrome-c oxidase activity - mitochondrion - mitochondrial respiratory chain complex IV - mitochondrial electron transport, cytochrome c to oxygen - lipid particle	3e-54	cytochrome\-c oxidase activity||hydrogen ion transmembrane transporter activity||monovalent inorganic cation transmembrane transporter activity||inorganic cation transmembrane transporter activity||cation transmembrane transporter activity||ion transmembrane transporter activity||substrate\-specific transmembrane transporter activity||substrate\-specific transporter activity||transporter activity	transporter activity	79	416	495	0.454545	0	2.9807	8.04573e-08	1.81411e-05	2.94938	4.62905e-05	0.00958735	2.96257	1.41776e-06	0.000539577	2.78122	2.4529e-05	0.0028099	32	23	24	225	138	53
AAEL016511-RA	tRNA-Gly	ncRNA	71	NA	NA	NA	NA	NA	NA	2383	13787	16170	0.474954	0	3.07425	9.45415e-07	0.00014452	0.74665	0.20897	0.954481	2.04466	0.000228817	0.0240113	3.22646	2.48699e-05	0.0028286	304	1540	539	7680	1301	4806
AAEL009403-RA	hypothetical protein	TRP	683	Na(+)/H(+) antiporter nhaA 1 OS=Mycobacterium sp. (strain MCS) GN=nhaA1 PE=3	0.28		NA			139	606	745	0.351678	0	2.59443	4.08757e-08	9.57553e-06	2.42365	3.68187e-05	0.00820332	2.33144	1.78638e-06	0.00063664	2.54389	2.60478e-05	0.00294155	49	60	30	262	185	159
AAEL000823-RB	ribosomal protein L35A, putative	TT	663	60S ribosomal protein L35a OS=Bos taurus GN=RPL35A PE=3 SV=1	7e-35	Ribosomal protein L35A - Drosophila melanogaster - structural constituent of ribosome - translation - cytosolic large ribosomal subunit	6e-46	structural constituent of ribosome||structural molecule activity	structural molecule activity	24	128	152	0.427632	0	2.94568	1.72463e-07	3.38141e-05	1.75761	0.0491581	0.69413	3.28894	5.53574e-05	0.0082687	2.80089	2.63189e-05	0.00295124	12	4	8	65	34	29
AAEL004457-RC	cytochrome c	MIT	1123	Cytochrome c-2 OS=Drosophila melanogaster GN=Cyt-c-p PE=1 SV=2	9e-56	Cytochrome c proximal - Drosophila melanogaster - oxidative phosphorylation - electron carrier activity - mitochondrial inner membrane - electron transporter, transferring electrons from CoQH2-cytochrome c reductase complex and cytochrome c oxidase complex activity - mitochondrion - mitochondrial matrix - heme binding	4e-56	electron carrier activity	electron carrier activity	16	83	99	0.323232	0	2.74179	7.59603e-07	0.000120191	1.3218	0.141515	0.912768	2.45461	0.000569603	0.0465222	3.24277	2.65264e-05	0.00295371	8	4	4	31	32	20
AAEL016222-RA	tRNA-Asp	ncRNA	72	NA	NA	NA	NA	NA	NA	2626	8506	11132	0.373877	0	2.18025	9.75617e-06	0.000951253	1.75197	0.00490728	0.243631	1.58171	0.00110472	0.073332	2.4863	2.72953e-05	0.0029974	646	1081	899	4162	1824	2520
AAEL003601-RA	conserved hypothetical protein	DIV	1483	Ankycorbin OS=Rattus norvegicus GN=Rai14 PE=2 SV=2	7e-06	retinoic acid induced 14 - Rattus norvegicus - protein binding - mitochondrion	3e-06	<molecular_function	<molecular_function	58	161	219	0.378995	0	1.52258	0.000956268	0.0374982	0.632642	0.480041	1	0.362144	0.589665	1	2.99963	2.98855e-05	0.00325937	21	19	18	14	64	83
AAEL009993-RA	conserved hypothetical protein	DIV	10095	Wall-associated protein OS=Bacillus subtilis GN=wapA PE=1 SV=2	3e-16	NHL/RHS/YD repeat protein - Dehalococcoides ethenogenes 195 - molecular_function - biological_process	6e-16	<molecular_function	<molecular_function	477	1008	1485	0.329293	0	1.24117	0.000707156	0.0292562	0.530228	0.232951	0.969374	0.722145	0.0822906	0.796484	1.98107	3.04177e-05	0.00329484	197	150	130	176	489	343
AAEL013577-RA	conserved hypothetical protein	UNK	767	Protein G12 OS=Anopheles gambiae GN=AGAP006187 PE=2 SV=2	4e-54		NA			9	34	43	0.488372	0	2.41195	0.000564452	0.0245932	0.0364879	1	1	2.00868	0.0683046	0.737265	31.9435	3.08727e-05	0.00332153	4	1	4	21	9	4
AAEL003873-RA	glycerol-3-phosphate dehydrogenase	MIT	2683	Glycerol-3-phosphate dehydrogenase, mitochondrial OS=Bos taurus GN=GPD2 PE=2	0	Glycerophosphate oxidase-1 - Drosophila melanogaster - mitochondrial inner membrane - glycerol-3-phosphate dehydrogenase activity - glycerophosphate shuttle - flight behavior - mitochondrion - glycerol metabolic process - glycerol-3-phosphate dehydrogenase complex - calcium ion binding - glycerol-3-phosphate metabolic process - lipid particle	0	glycerol\-3\-phosphate dehydrogenase activity||oxidoreductase activity\, acting on CH\-OH group of donors||oxidoreductase activity||catalytic activity	catalytic activity	143	418	561	0.363636	0	2.07429	3.20538e-05	0.00250297	0.75676	0.147112	0.912768	2.06827	0.000144934	0.0174131	2.77017	3.12916e-05	0.0033217	54	53	36	204	147	67
AAEL017805-RA	U5 spliceosomal RNA [Source: RFAM 9.0]	ncRNA	128	NA	NA	NA	NA	NA	NA	6	55	61	0.540984	0	3.36683	5.2927e-07	8.83979e-05	NA	NA	1	NA	NA	1	3.43368	3.12396e-05	0.0033217	1	5	0	10	12	33
AAEL008887-RA	cytochrome c oxidase,-subunit VIb, putative	MIT	264	Cytochrome c oxidase subunit 6B1 OS=Macaca mulatta GN=COX6B1 PE=3 SV=3	2e-21	Drosophila melanogaster - mitochondrial respiratory chain complex IV - cytochrome-c oxidase activity	1e-26	cytochrome\-c oxidase activity||hydrogen ion transmembrane transporter activity||monovalent inorganic cation transmembrane transporter activity||inorganic cation transmembrane transporter activity||cation transmembrane transporter activity||ion transmembrane transporter activity||substrate\-specific transmembrane transporter activity||substrate\-specific transporter activity||transporter activity	transporter activity	24	152	176	0.357955	0	3.12162	1.1283e-08	3.13111e-06	4.49335	0.000148536	0.0240024	3.0686	3.19592e-05	0.00546272	2.79127	3.42962e-05	0.00361654	12	9	3	63	63	26
AAEL012207-RD	myosin light chain 1,	CYT/STR	976	Myosin light chain alkali OS=Drosophila virilis GN=Mlc1 PE=4 SV=1	5e-57	Myosin alkali light chain 1 - Drosophila melanogaster - muscle contraction - microfilament motor activity - muscle myosin complex - calcium ion binding - myosin complex - ATPase activity, coupled - mesoderm development	3e-55	microfilament motor activity||motor activity||nucleoside\-triphosphatase activity||pyrophosphatase activity||hydrolase activity\, acting on acid anhydrides\, in phosphorus\-containing anhydrides||hydrolase activity\, acting on acid anhydrides||hydrolase activity||catalytic activity	catalytic activity	22	107	129	0.410853	0	2.7898	1.80783e-06	0.000250844	1.58118	0.0976348	0.844205	1.89871	0.00697256	0.241851	3.38578	3.51319e-05	0.0036803	11	3	8	53	40	14
AAEL007490-RA	conserved hypothetical protein	TT	532	Seryl-tRNA synthetase OS=Xanthomonas oryzae pv. oryzae (strain MAFF 311018)	12	Drosophila melanogaster - mitochondrial electron transport, cytochrome c to oxygen - cytochrome-c oxidase activity - mitochondrial respiratory chain complex IV	0.032	cytochrome\-c oxidase activity||hydrogen ion transmembrane transporter activity||monovalent inorganic cation transmembrane transporter activity||inorganic cation transmembrane transporter activity||cation transmembrane transporter activity||ion transmembrane transporter activity||substrate\-specific transmembrane transporter activity||substrate\-specific transporter activity||transporter activity	transporter activity	99	397	496	0.403226	0	2.53091	7.52438e-07	0.00012011	0.78753	0.134588	0.912768	3.10952	2.43224e-07	0.000155102	2.74294	3.6585e-05	0.00378275	37	28	34	200	128	69
AAEL003066-RA	brain chitinase and chia	CYT/STR	1668	Chitotriosidase-1 OS=Homo sapiens GN=CHIT1 PE=1 SV=1	4e-86	Cht8 - Drosophila melanogaster - chitinase activity - chitin binding - extracellular region - chitin catabolic process - cation binding	0	chitinase activity||hydrolase activity\, hydrolyzing O\-glycosyl compounds||hydrolase activity\, acting on glycosyl bonds||hydrolase activity||catalytic activity	catalytic activity	82	219	301	0.335548	0	1.93896	0.000144076	0.00817247	1.21592	0.0423394	0.661257	1.01201	0.0591277	0.724566	3.083	3.65423e-05	0.00378275	38	30	14	101	89	29
AAEL001690-RA	serine-type enodpeptidase,	PRO	1117	Serine protease SP24D OS=Anopheles gambiae GN=Sp24D PE=2 SV=3	4e-30	Serine protease 6 - Drosophila melanogaster - serine-type peptidase activity - proteolysis - serine-type endopeptidase activity	1e-31	catalytic activity	catalytic activity	96	575	671	0.432191	0	3.08166	1.23528e-07	2.65262e-05	1.88194	0.00280244	0.181568	3.19732	2.84026e-07	0.000168184	3.43655	4.04216e-05	0.00415247	40	35	21	255	290	30
AAEL008953-RC	conserved hypothetical protein	TT	1688	Transcription factor kayak OS=Drosophila persimilis GN=kay PE=3 SV=1	3e-55	kayak - Drosophila melanogaster - DNA binding - RNA polymerase II transcription factor activity - nucleus - JNK cascade - dorsal closure - transcription factor binding - specific RNA polymerase II transcription factor activity - transcription factor activity - imaginal disc fusion, thorax closure - cytoplasm - ovarian follicle cell migration - response to wounding - wound healing - protein bindin…	2e-32	DNA binding||nucleic acid binding||binding	binding	55	206	261	0.402299	0	2.42848	4.00727e-06	0.000481887	1.83928	0.0235773	0.543293	1.74745	0.00572335	0.211127	2.68766	4.20652e-05	0.00429362	22	12	21	105	54	47
AAEL017646-RA	U1 spliceosomal RNA [Source: RFAM 9.0]	ncRNA	164	NA	NA	NA	NA	NA	NA	510	1894	2404	0.356905	0	2.01317	1.55561e-07	3.18865e-05	2.03696	5.58245e-05	0.0108013	2.01997	7.12752e-06	0.00193728	1.9139	4.39382e-05	0.00445623	202	190	118	268	768	858
AAEL005766-RB	fructose-bisphosphate aldolase	MET	1897	Fructose-bisphosphate aldolase OS=Drosophila melanogaster GN=Ald PE=1 SV=5	1e-166	Aldolase - Drosophila melanogaster - glycolysis - fructose-bisphosphate aldolase activity - mesoderm development	0	<molecular_function	<molecular_function	83	194	277	0.288809	0	1.53021	0.000704454	0.0292113	1.09371	0.0995937	0.844205	0.357689	0.488337	1	2.34204	4.45102e-05	0.00448567	30	22	31	63	80	51
AAEL008848-RA	ATP synthase gamma subunit	MIT	1275	ATP synthase subunit gamma, mitochondrial OS=Drosophila melanogaster	1e-120	ATP synthase-gamma chain - Drosophila melanogaster - hydrogen-exporting ATPase activity, phosphorylative mechanism - proton transport - mitochondrial proton-transporting ATP synthase complex, catalytic core F(1) - ATP synthesis coupled proton transport - hydrogen ion transporting ATP synthase activity, rotational mechanism - proton-transporting ATPase activity, rotational mechanism - phagocytosis…	0	hydrogen\-exporting ATPase activity\, phosphorylative mechanism||ATPase activity\, coupled to transmembrane movement of ions\, phosphorylative mechanism||ATPase activity\, coupled to transmembrane movement of ions||ATPase activity\, coupled to transmembrane movement of substances||ATPase activity\, coupled to movement of substances||ATPase activity\, coupled||ATPase activity||nucleoside\-triphosp…	catalytic activity	212	751	963	0.42783	0	2.42333	2.96743e-06	0.000376948	1.45193	0.0118146	0.389537	1.89891	0.000223752	0.0237583	2.652	4.53582e-05	0.00454238	87	58	67	412	224	115
AAEL007681-RA	NADH-ubiquinone oxidoreductase flavoprotein 1 (ndufv1)	MIT	1832	NADH dehydrogenase	0	Drosophila melanogaster - mitochondrial respiratory chain complex I - mitochondrial electron transport, NADH to ubiquinone - NADH dehydrogenase activity - FMN binding - NADH dehydrogenase (ubiquinone) activity - NAD or NADH binding - 4 iron, 4 sulfur cluster binding	0	NADH dehydrogenase activity||oxidoreductase activity\, acting on NADH or NADPH||oxidoreductase activity||catalytic activity	catalytic activity	160	501	661	0.453858	0	2.27357	3.46324e-05	0.00266717	1.43358	0.0390291	0.634338	1.87009	0.00433412	0.179662	2.65382	4.81548e-05	0.00479231	55	57	48	300	146	55
AAEL003396-RA	60S ribosomal protein L32	TT	624	60S ribosomal protein L32 OS=Drosophila pseudoobscura pseudoobscura GN=RpL32	3e-63	Ribosomal protein L32 - Drosophila melanogaster - translation - structural constituent of ribosome - cytosolic large ribosomal subunit - ribosome - mitotic spindle elongation - mitotic spindle organization	4e-63	structural constituent of ribosome||structural molecule activity	structural molecule activity	237	835	1072	0.362873	0	2.28955	2.21031e-06	0.000295352	2.44485	2.75932e-05	0.00642842	1.74875	0.000368732	0.034346	2.34629	5.6121e-05	0.00545723	70	90	77	389	238	208
AAEL007383-RB	secreted ferritin G subunit precursor, putative	TRP	1123	Soma ferritin OS=Lymnaea stagnalis PE=2 SV=2	4e-12	Ferritin 2 light chain homologue - Drosophila melanogaster - ferrous iron binding - intracellular ferritin complex - cellular iron ion homeostasis - iron ion transport - ferric iron binding - oxidoreductase activity - oxidation reduction - Golgi apparatus	2e-31	ferrous iron binding||iron ion binding||transition metal ion binding||metal ion binding||cation binding||ion binding||binding	binding	9	66	75	0.453333	0	3.20703	6.57441e-07	0.000107808	NA	NA	1	2.31908	0.0117501	0.336743	3.51316	5.62071e-05	0.00545723	5	1	3	23	34	9
AAEL013885-RA	conserved hypothetical protein	DIV	548	RNA-binding protein 5-A OS=Xenopus laevis GN=rbm5-A PE=2 SV=1	0.01	RNA binding motif protein 5 - Mus musculus - mRNA processing - nucleus - apoptosis - cellular_component - zinc ion binding - molecular_function - metal ion binding - RNA splicing - biological_process - spliceosomal complex - RNA binding - nucleotide binding - nucleic acid binding - intracellular	0.014	zinc ion binding||transition metal ion binding||metal ion binding||cation binding||ion binding||binding	binding	66	262	328	0.381098	0	2.31487	7.94556e-07	0.000124628	2.80625	0.000533761	0.0676634	1.79799	0.00150947	0.0872021	2.29958	5.83543e-05	0.00563137	23	27	16	85	125	52
AAEL001091-RA	malic enzyme	MET	2710	NADP-dependent malic enzyme OS=Anas platyrhynchos GN=ME1 PE=1 SV=1	0	Mdh - Drosophila melanogaster - malate dehydrogenase (oxaloacetate-decarboxylating) (NADP+) activity - mitochondrion - malate metabolic process - pyruvate metabolic process - metal ion binding - NAD or NADH binding - oxidation reduction	0	malate dehydrogenase (oxaloacetate\-decarboxylating) (NADP\+) activity||oxidoreductase activity\, acting on the CH\-OH group of donors\, NAD or NADP as acceptor||oxidoreductase activity\, acting on CH\-OH group of donors||oxidoreductase activity||catalytic activity	catalytic activity	228	616	844	0.344787	0	1.98485	3.56038e-05	0.00269862	1.48649	0.0148952	0.440713	1.29246	0.010524	0.314959	2.35487	5.88586e-05	0.00564582	112	55	61	291	200	125
AAEL004789-RA	hypothetical protein	DIV	499	UPF0082 protein Mfl546 OS=Mesoplasma florum GN=Mfl546 PE=3 SV=1	16		NA			26	1	27	0.481481	0	-4.54268	2.49969e-05	0.00205888	NA	NA	1	NA	NA	1	-31.706	6.12587e-05	0.00573889	8	13	5	0	1	0
AAEL009278-RA	conserved hypothetical protein	DIV	983	Brain protein 44 OS=Homo sapiens GN=BRP44 PE=1 SV=1	1e-33	brain protein 44 - Danio rerio - molecular_function - cellular_component - biological_process	1e-35	<molecular_function	<molecular_function	44	162	206	0.373786	0	2.38325	1.70003e-05	0.00150319	2.34898	0.00498178	0.244901	1.45581	0.0181409	0.423445	2.8606	6.12706e-05	0.00573889	16	22	6	77	68	17
AAEL017211-RA	Cecropin, Anti-Microbial Peptide. [Source:Aedes_ManualAnnotation;Acc:AAEL800425]	IMM	180	Cecropin-B1 OS=Culex pipiens pipiens GN=CECB1 PE=3 SV=1	4e-13	Cecropin B - Drosophila melanogaster - defense response to bacterium - antibacterial humoral response - defense response to Gram-positive bacterium - extracellular region - defense response to Gram-negative bacterium - defense response to fungus - autophagic cell death - salivary gland cell autophagic cell death - extracellular space	3e-05			12	90	102	0.588235	0	3.09146	1.32319e-07	2.80797e-05	3.57337	0.000201696	0.0312204	2.28513	0.00229148	0.118287	3.79428	6.08888e-05	0.00573889	6	4	2	15	15	60
AAEL004457-RB	cytochrome c	MIT	1083	Cytochrome c-2 OS=Drosophila melanogaster GN=Cyt-c-p PE=1 SV=2	9e-56	Cytochrome c proximal - Drosophila melanogaster - oxidative phosphorylation - electron carrier activity - mitochondrial inner membrane - electron transporter, transferring electrons from CoQH2-cytochrome c reductase complex and cytochrome c oxidase complex activity - mitochondrion - mitochondrial matrix - heme binding	4e-56	electron carrier activity	electron carrier activity	8	31	39	0.384615	0	2.3245	0.000751166	0.0308645	NA	NA	1	NA	NA	1	4.78836	6.03956e-05	0.00573889	3	3	2	15	11	5
AAEL002956-RA	citrate synthase	MIT	3086	Probable citrate synthase 1, mitochondrial OS=Aedes aegypti GN=AAEL002956 PE=3	0	knockdown - Drosophila melanogaster - tricarboxylic acid cycle - mitochondrial matrix - citrate (Si)-synthase activity - cellular carbohydrate metabolic process	0	citrate (Si)\-synthase activity||transferase activity\, transferring acyl groups\, acyl groups converted into alkyl on transfer||transferase activity\, transferring acyl groups||transferase activity||catalytic activity	catalytic activity	252	753	1005	0.316418	0	2.04533	1.27572e-05	0.00120676	2.00956	0.00161161	0.132877	1.30759	0.00792369	0.263276	2.25097	6.25018e-05	0.00578614	98	93	61	318	297	138
AAEL004071-RA	nitrogen fixation protein nifu	MET	683	Iron-sulfur cluster assembly enzyme ISCU, mitochondrial OS=Mus musculus GN=Iscu	7e-58	Drosophila melanogaster - iron ion binding - iron-sulfur cluster assembly - protein binding - iron-sulfur cluster binding	2e-65	iron ion binding||transition metal ion binding||metal ion binding||cation binding||ion binding||binding	binding	65	191	256	0.324219	0	2.0222	6.74558e-05	0.00454018	0.893969	0.270026	0.970245	1.29943	0.0204533	0.453969	2.74254	6.23195e-05	0.00578614	32	9	24	83	69	39
AAEL006860-RA	ribosomal protein S28, putative	TT	671	40S ribosomal protein S28 OS=Drosophila melanogaster GN=RpS28b PE=3 SV=2	9e-27	Ribosomal protein S28b - Drosophila melanogaster - structural constituent of ribosome - cytosolic small ribosomal subunit - translation - lipid particle	4e-27	structural constituent of ribosome||structural molecule activity	structural molecule activity	122	425	547	0.276051	0	2.15973	4.2999e-07	7.60407e-05	1.53555	0.0101013	0.358856	2.08066	3.61312e-05	0.00599055	2.16541	6.38824e-05	0.00587976	47	39	36	146	151	128
AAEL000719-RA	pak-interacting exchange factor, beta-pix/cool-1	TRP	2105	Rho guanine nucleotide exchange factor 7 OS=Rattus norvegicus GN=Arhgef7 PE=1	1e-104	rho-type guanine exchange factor - Drosophila melanogaster - guanyl-nucleotide exchange factor activity - regulation of synapse organization - intracellular - Rho guanyl-nucleotide exchange factor activity - regulation of Rho protein signal transduction	0	guanyl\-nucleotide exchange factor activity||GTPase regulator activity||nucleoside\-triphosphatase regulator activity||enzyme regulator activity	enzyme regulator activity	99	216	315	0.28254	0	1.3135	0.001287	0.0476693	0.0879578	1	1	-0.390029	0.526228	1	2.13001	6.49708e-05	0.00594558	40	40	19	40	87	89
AAEL012939-RA	gamma-subunit,methylmalonyl-CoA decarboxylase, putative	MIT	1090	Coiled-coil-helix-coiled-coil-helix domain-containing protein 2, mitochondrial	3e-35	coiled-coil-helix-coiled-coil-helix domain containing 10 - Mus musculus - mitochondrion	1e-36	<molecular_function	<molecular_function	77	210	287	0.376307	0	2.02711	8.01475e-05	0.00525936	1.23347	0.0584606	0.738542	0.753511	0.137649	0.874559	2.98455	6.63793e-05	0.00600544	36	27	14	108	43	59
AAEL012756-RA	hypothetical protein	IMM	945	Interleukin enhancer-binding factor 2 homolog OS=Xenopus tropicalis GN=ilf2 PE=2	20		NA			25	85	110	0.427273	0	1.92645	0.000183071	0.00991662	1.169	0.113407	0.872793	1.16035	0.0884657	0.80606	3.22628	6.61949e-05	0.00600544	10	11	4	14	47	24
AAEL008353-RA	ribosomal protein L28, putative	TT	672	60S ribosomal protein L28 OS=Drosophila melanogaster GN=RpL28 PE=1 SV=1	4e-44	Ribosomal protein L28 - Drosophila melanogaster - translation - cytosolic large ribosomal subunit - structural constituent of ribosome - mitotic spindle elongation - mitotic spindle organization	2e-44	structural constituent of ribosome||structural molecule activity	structural molecule activity	245	882	1127	0.368234	0	2.34349	1.26647e-06	0.000185728	2.2418	8.28102e-05	0.0148503	2.03048	0.000159559	0.0183737	2.37396	6.72837e-05	0.00605287	85	84	76	415	311	156
AAEL016200-RA	tRNA-Asp	ncRNA	72	NA	NA	NA	NA	NA	NA	4191	14229	18420	0.365635	0	2.22441	6.50451e-06	0.000712175	1.78314	0.00424685	0.233431	1.83417	0.000849529	0.06124	2.25398	6.96604e-05	0.00619666	939	1841	1411	6735	3162	4332
AAEL016012-RA	tRNA-Asp	ncRNA	72	NA	NA	NA	NA	NA	NA	8225	35979	44204	0.510497	0	2.76549	1.67214e-06	0.000235641	0.984364	0.103336	0.844205	1.5796	0.00229366	0.118287	2.64936	6.9516e-05	0.00619666	1838	4325	2062	22566	7534	5879
AAEL010782-RA	carboxypeptidase	PRO	2215	Zinc carboxypeptidase A 1 OS=Anopheles gambiae GN=AGAP009593 PE=2 SV=3	1e-167	Drosophila melanogaster - metallocarboxypeptidase activity - zinc ion binding - proteolysis - extracellular space	0	metallocarboxypeptidase activity||metalloexopeptidase activity||metallopeptidase activity||peptidase activity\, acting on L\-amino acid peptides||peptidase activity||hydrolase activity||catalytic activity	catalytic activity	132	389	521	0.474088	0	2.24553	4.66921e-05	0.00331587	1.21261	0.0576591	0.736392	1.79586	0.00200389	0.107835	2.91169	7.06322e-05	0.0062482	50	53	29	247	78	64
AAEL016538-RA	tRNA-Asp	ncRNA	72	NA	NA	NA	NA	NA	NA	828	2365	3193	0.412152	0	2.08894	4.86805e-05	0.00343007	1.16534	0.0345621	0.61577	1.2617	0.0191389	0.435884	2.39886	7.20027e-05	0.00630372	241	329	258	1316	513	536
AAEL010195-RA	trypsin	PRO	783	Trypsin 5G1 OS=Aedes aegypti GN=AAEL013712 PE=2 SV=2	1e-147	Trypsin 29F - Drosophila melanogaster - serine-type endopeptidase activity - proteolysis	3e-70	serine\-type endopeptidase activity||serine\-type peptidase activity||peptidase activity\, acting on L\-amino acid peptides||peptidase activity||hydrolase activity||catalytic activity	catalytic activity	6	37	43	0.465116	0	3.04425	9.66816e-05	0.00605536	1.58575	0.20298	0.950429	NA	NA	1	4.89834	7.20516e-05	0.00630372	1	2	3	20	16	1
AAEL008723-RA	conserved hypothetical protein	DIV	1149	HIG1 domain family member 1A OS=Pongo abelii GN=HIGD1A PE=3 SV=1	6e-18	HIG1 hypoxia inducible domain family, member 1A - Rattus norvegicus - protein binding - mitochondrion - membrane - integral to membrane - protein complex	4e-17	<molecular_function	<molecular_function	74	197	271	0.413284	0	1.98974	0.000191955	0.010305	0.945679	0.183563	0.949794	1.13251	0.0396845	0.624653	2.89494	7.42534e-05	0.00646086	26	25	23	112	54	31
AAEL006423-RA	conserved hypothetical protein	CSR	600	37 kDa salivary gland allergen Aed a 2 OS=Aedes aegypti GN=D7 PE=1 SV=2	0.053		NA			15	84	99	0.535354	0	2.60631	3.68076e-06	0.000451657	NA	NA	1	1.71026	0.0197897	0.444599	2.95976	7.52147e-05	0.00650893	6	6	3	11	53	20
AAEL012175-RA	ATP synthase alpha subunit mitochondrial	MIT	2188	ATP synthase subunit alpha, mitochondrial OS=Drosophila melanogaster GN=blw PE=1	0	bellwether - Drosophila melanogaster - spermatid development - hydrogen-exporting ATPase activity, phosphorylative mechanism - growth - proton transport - mitochondrial proton-transporting ATP synthase complex, catalytic core F(1) - proton-transporting ATPase activity, rotational mechanism - ATP synthesis coupled proton transport - hydrogen ion transporting ATP synthase activity, rotational mecha…	0	hydrogen\-exporting ATPase activity\, phosphorylative mechanism||ATPase activity\, coupled to transmembrane movement of ions\, phosphorylative mechanism||ATPase activity\, coupled to transmembrane movement of ions||ATPase activity\, coupled to transmembrane movement of substances||ATPase activity\, coupled to movement of substances||ATPase activity\, coupled||ATPase activity||nucleoside\-triphosp…	catalytic activity	865	2566	3431	0.386185	0	2.12836	1.65807e-05	0.00148641	1.87719	0.00144132	0.121112	1.47715	0.00390713	0.168698	2.2973	7.72884e-05	0.00665223	338	233	294	1325	780	461
AAEL008430-RA	conserved hypothetical protein	DIV	423	Probable chitinase 3 OS=Drosophila melanogaster GN=Cht3 PE=2 SV=2	0.0004	Chitinase 3 - Drosophila melanogaster - chitinase activity - cuticle chitin catabolic process - cation binding - extracellular region - chitin binding	0.0001	chitinase activity||hydrolase activity\, hydrolyzing O\-glycosyl compounds||hydrolase activity\, acting on glycosyl bonds||hydrolase activity||catalytic activity	catalytic activity	11	39	50	0.28	0	2.10133	0.000455298	0.0205831	-0.535467	1	1	2.69827	0.00548003	0.206497	4.69509	7.94676e-05	0.00673065	5	5	1	12	13	14
AAEL007868-RA	ubiquinol-cytochrome c reductase complex 14 kd protein	MIT	583	Cytochrome b-c1 complex subunit 7 OS=Pongo abelii GN=UQCRB PE=3 SV=3	6e-30	Drosophila melanogaster - mitochondrial respiratory chain complex III - ubiquinol-cytochrome-c reductase activity - mitochondrial electron transport, ubiquinol to cytochrome c	1e-48	ubiquinol\-cytochrome\-c reductase activity||hydrogen ion transmembrane transporter activity||monovalent inorganic cation transmembrane transporter activity||inorganic cation transmembrane transporter activity||cation transmembrane transporter activity||ion transmembrane transporter activity||substrate\-specific transmembrane transporter activity||substrate\-specific transporter activity||transpo…	transporter activity	64	239	303	0.432343	0	2.49027	3.99836e-06	0.000481887	2.07223	0.00576689	0.266453	2.01387	0.00140118	0.0842488	2.71874	8.03934e-05	0.00677304	29	14	21	131	75	33
AAEL006785-RB	60S ribosomal protein L18a	TT	665	60S ribosomal protein L18a OS=Drosophila melanogaster GN=RpL18A PE=1 SV=1	7e-83	Ribosomal protein L18A - Drosophila melanogaster - structural constituent of ribosome - translation - cytosolic large ribosomal subunit - ribosome - mitotic spindle organization - mitotic spindle elongation	4e-83	structural constituent of ribosome||structural molecule activity	structural molecule activity	63	167	230	0.33913	0	1.89812	9.62224e-05	0.00604759	-1.08396	0.355633	1	0.626294	0.412879	1	2.43351	8.34397e-05	0.00699268	28	16	19	78	43	46
AAEL011683-RB	hypothetical protein	MET	899	Succinate dehydrogenase	9e-21	succinate dehydrogenase complex, subunit A, flavoprotein (Fp) - Rattus norvegicus - succinate dehydrogenase activity - molecular_function - protein binding - cellular_component - mitochondrion - mitochondrial inner membrane - tricarboxylic acid cycle - succinate metabolic process - transport - nervous system development - biological_process - succinate dehydrogenase (ubiquinone) activity - electr…	4e-21	succinate dehydrogenase activity||oxidoreductase activity\, acting on the CH\-CH group of donors||oxidoreductase activity||catalytic activity	catalytic activity	28	105	133	0.390977	0	2.3165	2.29395e-05	0.00191566	1.90675	0.0995451	0.844205	0.933934	0.19111	0.927393	2.80693	9.11561e-05	0.00755978	15	4	9	41	52	12
AAEL002639-RA	ribosomal protein L36, putative	TT	490	60S ribosomal protein L36 OS=Drosophila melanogaster GN=RpL36 PE=3 SV=1	4e-46	Ribosomal protein L36 - Drosophila melanogaster - structural constituent of ribosome - cytosolic large ribosomal subunit - translation - ribosome - lipid particle	2e-46	structural constituent of ribosome||structural molecule activity	structural molecule activity	30	84	114	0.350877	0	1.8795	0.000794864	0.0322197	0.889709	0.383335	1	0.732246	0.285031	0.978228	3.16575	9.73609e-05	0.00799112	5	13	12	40	28	16
AAEL003122-RA	conserved hypothetical protein	DIV	1376	Protein Smaug homolog 2 OS=Homo sapiens GN=SAMD4B PE=1 SV=1	1.8	Z band alternatively spliced PDZ-motif protein 66 - Drosophila melanogaster - mesoderm development - protein binding - Z disc	2e-19	protein binding||binding	binding	75	170	245	0.314286	0	1.62379	0.000946476	0.0371951	0.73133	0.226761	0.962921	0.750204	0.14268	0.87755	2.61406	9.86308e-05	0.00805384	24	29	22	77	58	35
AAEL004151-RB	conserved hypothetical protein	UNK	480	60S ribosomal protein L29 OS=Drosophila melanogaster GN=RpL29 PE=1 SV=1	2e-22	Ribosomal protein L29 - Drosophila melanogaster - cytosolic large ribosomal subunit - translation - structural constituent of ribosome - ribosome - chromatin binding	1e-22	structural constituent of ribosome||structural molecule activity	structural molecule activity	19	77	96	0.416667	0	2.48608	4.21577e-05	0.00305398	NA	NA	1	0.72682	0.374618	1	3.13704	0.000103692	0.00838113	5	8	6	40	26	11
AAEL005817-RA	60S ribosomal protein L26	TT	704	60S ribosomal protein L26 OS=Littorina littorea GN=RPL26 PE=2 SV=1	2e-58	Ribosomal protein L26 - Drosophila melanogaster - structural constituent of ribosome - cytosolic large ribosomal subunit - translation - mitotic spindle organization - mitotic spindle elongation	3e-64	structural constituent of ribosome||structural molecule activity	structural molecule activity	404	1162	1566	0.332056	0	2.02951	7.5662e-06	0.000790568	2.33987	0.000120448	0.0201271	1.30276	0.00540744	0.204693	2.14912	0.000105008	0.00842833	173	116	115	520	348	294
AAEL014630-RA	cytochrome C1 heme lyase	CYT/STR	795	Cytochrome c-type heme lyase OS=Gallus gallus GN=HCCS PE=2 SV=1	1e-84	Cytochrome c heme lyase - Drosophila melanogaster - holocytochrome-c synthase activity - cytochrome c-heme linkage - mitochondrial inner membrane	0	holocytochrome\-c synthase activity||carbon\-sulfur lyase activity||lyase activity||catalytic activity	catalytic activity	37	139	176	0.511364	0	2.5506	1.83577e-05	0.00159969	3.47793	0.000336642	0.0474938	1.01343	0.103528	0.832194	2.95892	0.000105334	0.00842833	13	11	13	90	31	18
AAEL008079-RA	trypsin-alpha, putative	PRO	1406	Trypsin OS=Fusarium oxysporum PE=1 SV=1	4e-27	Drosophila melanogaster - serine-type endopeptidase activity - proteolysis	1e-26	serine\-type endopeptidase activity||serine\-type peptidase activity||peptidase activity\, acting on L\-amino acid peptides||peptidase activity||hydrolase activity||catalytic activity	catalytic activity	70	188	258	0.391473	0	2.0627	0.000135491	0.0077834	1.17421	0.0830158	0.807527	0.995935	0.0814919	0.794653	2.83847	0.000105908	0.00843184	39	23	8	101	61	26
AAEL016956-RA	tRNA-Asp	ncRNA	72	NA	NA	NA	NA	NA	NA	147598	446344	593942	0.371188	0	2.09707	1.90719e-05	0.00165394	1.56322	0.00232016	0.164067	1.43921	0.00275433	0.133139	2.27011	0.000108118	0.00856499	38846	61749	47003	220464	95566	130314
AAEL007193-RA	amino acid transporter	TRP	2139	Proton-coupled amino acid transporter 4 OS=Xenopus laevis GN=slc36a4 PE=2 SV=1	2e-74	Drosophila melanogaster - amino acid transmembrane transporter activity - amino acid transport	0	amino acid transmembrane transporter activity||carboxylic acid transmembrane transporter activity||organic acid transmembrane transporter activity||substrate\-specific transmembrane transporter activity||substrate\-specific transporter activity||transporter activity	transporter activity	75	272	347	0.371758	0	2.37726	2.61501e-06	0.000336926	2.08754	0.00579479	0.266453	2.16167	0.000316648	0.0314373	2.35317	0.000117063	0.00913719	33	22	20	129	99	44
AAEL002094-RA	conserved hypothetical protein	UNK	3792	Putative uncharacterized protein DDB_G0282129 OS=Dictyostelium discoideum	6e-11	Drosophila melanogaster - zinc ion binding - intracellular	0	zinc ion binding||transition metal ion binding||metal ion binding||cation binding||ion binding||binding	binding	189	829	1018	0.595285	0	2.93935	3.36492e-06	0.00042445	-0.260569	0.565639	1	3.33361	7.02271e-06	0.00193728	2.96712	0.00011692	0.00913719	81	68	40	606	165	58
AAEL014863-RD	glycogenin	DIV	1793	Glycogenin-1 OS=Mus musculus GN=Gyg1 PE=2 SV=3	2e-84	glycogenin - Mus musculus - glycogen biosynthetic process - glycogenin glucosyltransferase activity - transferase activity - transferase activity, transferring glycosyl groups	1e-84	protein binding||binding	binding	30	88	118	0.322034	0	1.87134	0.000250454	0.0129447	0.708132	0.532067	1	0.9693	0.100537	0.825512	2.63518	0.000136529	0.0106046	14	6	10	29	38	21
AAEL010429-RA	conserved hypothetical protein	UNK	763	Protein G12 OS=Anopheles gambiae GN=AGAP006187 PE=2 SV=2	1e-53		NA			13	62	75	0.413333	0	2.71823	3.12596e-05	0.00245157	3.47245	0.000317793	0.0458152	0.874466	0.24968	0.97102	3.39171	0.000138237	0.0106852	6	6	1	29	31	2
AAEL002417-RA	troponin t, invertebrate	CYT/STR	1533	Troponin T, skeletal muscle OS=Drosophila melanogaster GN=up PE=1 SV=3	1e-177	upheld - Drosophila melanogaster - muscle organ morphogenesis - cellular calcium ion homeostasis - sarcomere organization - mitochondrion organization - myofibril assembly - muscle homeostasis - striated muscle thin filament - calcium ion binding - troponin complex - tropomyosin binding - mesoderm development - muscle thin filament assembly	0	calcium ion binding||metal ion binding||cation binding||ion binding||binding	binding	79	208	287	0.372822	0	1.99522	9.07468e-05	0.00578406	1.84419	0.00864821	0.333461	1.14833	0.0363921	0.60251	2.52729	0.000139626	0.0107404	43	20	16	107	49	52
AAEL009185-RA	arginine or creatine kinase	DIV	1123	Arginine kinase OS=Drosophila melanogaster GN=Argk PE=1 SV=2	0	Arginine kinase - Drosophila melanogaster - phosphorylation - arginine kinase activity	0	kinase activity||transferase activity\, transferring phosphorus\-containing groups||transferase activity||catalytic activity	catalytic activity	518	1739	2257	0.412494	0	2.31003	8.82326e-06	0.000894124	1.7432	0.00322649	0.200166	2.06939	0.000118656	0.0151332	2.34014	0.000140935	0.010789	180	161	177	931	566	242
AAEL007383-RC	secreted ferritin G subunit precursor, putative	TRP	1241	Soma ferritin OS=Lymnaea stagnalis PE=2 SV=2	8e-10	Ferritin 2 light chain homologue - Drosophila melanogaster - ferrous iron binding - intracellular ferritin complex - cellular iron ion homeostasis - iron ion transport - ferric iron binding - oxidoreductase activity - oxidation reduction - Golgi apparatus	9e-21	ferrous iron binding||iron ion binding||transition metal ion binding||metal ion binding||cation binding||ion binding||binding	binding	10	60	70	0.471429	0	2.85053	6.30167e-06	0.000697359	2.2205	0.0464205	0.683297	2.01484	0.0346376	0.591466	3.66127	0.000144713	0.0110252	2	3	5	20	33	7
AAEL005901-RA	40S ribosomal protein S3a	TT	823	40S ribosomal protein S3a OS=Anopheles gambiae GN=RpS3A PE=2 SV=3	1e-108	Ribosomal protein S3A - Drosophila melanogaster - cytosolic small ribosomal subunit - translation - structural constituent of ribosome - cytosolic ribosome - oogenesis - lipid particle - mitotic spindle elongation - mitotic spindle organization - SUMO binding	0	structural constituent of ribosome||structural molecule activity	structural molecule activity	196	606	802	0.374065	0	2.14287	1.50458e-05	0.00137765	1.7862	0.00155695	0.130085	1.63273	0.00148215	0.0862884	2.30883	0.000147037	0.0111489	69	58	69	300	183	123
AAEL016534-RA	tRNA-Asp	ncRNA	72	NA	NA	NA	NA	NA	NA	1795	6686	8481	0.518689	0	2.58097	6.89803e-06	0.000740635	1.435	0.00647813	0.285212	0.85431	0.0714375	0.75137	2.60154	0.000148793	0.0112286	484	872	439	4399	1117	1170
AAEL010164-RA	conserved hypothetical protein	TRP	641	Dynein heavy chain 2, axonemal OS=Mus musculus GN=Dnah2 PE=2 SV=1	2.6		NA			21	90	111	0.54955	0	2.3055	0.0001236	0.00723865	2.67494	0.0118745	0.390635	1.30753	0.105057	0.833815	2.93332	0.000150903	0.0113341	5	10	6	23	61	6
AAEL006107-RA	mitotic and DNA damage checkpoint protein hus1	DIV	1013	Checkpoint protein HUS1 OS=Homo sapiens GN=HUS1 PE=1 SV=1	9e-35	zgc:162895 - Danio rerio - cellular_component - molecular_function - biological_process	1e-35	<molecular_function	<molecular_function	17	57	74	0.310811	0	2.10723	0.00010788	0.00650814	1.02986	0.380392	1	1.54906	0.0150982	0.382766	4.67345	0.000154066	0.0115174	10	3	4	21	13	23
AAEL012552-RA	NADH-ubiquinone oxidoreductase	MIT	2530	NADH-ubiquinone oxidoreductase 75 kDa subunit, mitochondrial OS=Drosophila	0	NADH:ubiquinone reductase 75kD subunit precursor - Drosophila melanogaster - mitochondrial respiratory chain complex I - NADH dehydrogenase (ubiquinone) activity - mitochondrion - NADH dehydrogenase activity - iron-sulfur cluster binding - ATP synthesis coupled electron transport - electron carrier activity	0	NADH dehydrogenase (ubiquinone) activity||NADH dehydrogenase (quinone) activity||oxidoreductase activity\, acting on NADH or NADPH\, quinone or similar compound as acceptor||oxidoreductase activity\, acting on NADH or NADPH||oxidoreductase activity||catalytic activity	catalytic activity	143	398	541	0.395564	0	2.0584	7.49859e-05	0.00495456	1.59279	0.0116763	0.386285	1.29831	0.0152914	0.385307	2.46721	0.000159845	0.0118935	61	35	47	214	129	55
AAEL017883-RA	U5 spliceosomal RNA [Source: RFAM 9.0]	ncRNA	125	NA	NA	NA	NA	NA	NA	61	275	336	0.401786	0	2.20385	2.84823e-06	0.000364372	2.59549	0.00178228	0.141021	2.12235	0.000144588	0.0174131	2.14732	0.0001611	0.0119311	20	29	12	22	118	135
AAEL003317-RA	alkaline phosphatase	MET	1114	Alkaline phosphatase, tissue-nonspecific isozyme OS=Felis catus GN=ALPL PE=1	4e-32	Drosophila melanogaster - alkaline phosphatase activity - metabolic process	9e-42	alkaline phosphatase activity||phosphatase activity||phosphoric ester hydrolase activity||hydrolase activity\, acting on ester bonds||hydrolase activity||catalytic activity	catalytic activity	45	125	170	0.394118	0	1.6917	0.000316666	0.0155641	0.710275	0.233511	0.969446	1.71046	0.00989909	0.303091	2.58331	0.000168201	0.0123994	15	20	10	30	67	28
AAEL010160-RA	conserved hypothetical protein	TT	839	PR domain zinc finger protein 14 OS=Homo sapiens GN=PRDM14 PE=2 SV=1	2.8		NA			22	85	107	0.551402	0	2.14871	0.00010714	0.00650701	1.59513	0.100733	0.844205	1.1294	0.190284	0.927393	2.77364	0.000172494	0.0126573	15	4	3	13	59	13
AAEL016984-RA		MIT	1608	Glyceraldehyde-3-phosphate dehydrogenase OS=Glossina morsitans morsitans	1e-161	Glyceraldehyde 3 phosphate dehydrogenase 2 - Drosophila melanogaster - glycolysis - glyceraldehyde-3-phosphate dehydrogenase (phosphorylating) activity - cytoplasm - oxidation reduction - NAD or NADH binding - lipid particle	0	glyceraldehyde\-3\-phosphate dehydrogenase (phosphorylating) activity||glyceraldehyde\-3\-phosphate dehydrogenase activity||oxidoreductase activity\, acting on the aldehyde or oxo group of donors\, NAD or NADP as acceptor||oxidoreductase activity\, acting on the aldehyde or oxo group of donors||oxidoreductase activity||catalytic activity	catalytic activity	425	909	1334	0.308096	0	1.61399	0.000575813	0.0250269	1.42519	0.0136859	0.423688	0.818502	0.0792647	0.784141	2.19036	0.00018058	0.0129741	187	131	107	411	349	149
AAEL005435-RA	mitochondrial processing peptidase beta subunit	MIT	1776	Mitochondrial-processing peptidase subunit beta OS=Bos taurus GN=PMPCB PE=2 SV=1	0	Drosophila melanogaster - mitochondrial processing peptidase complex - metalloendopeptidase activity - protein processing - ubiquinol-cytochrome-c reductase activity - mitochondrial matrix - mitochondrial electron transport, ubiquinol to cytochrome c - mitochondrial respiratory chain complex III - proteolysis - zinc ion binding - lipid particle	0	metalloendopeptidase activity||metallopeptidase activity||peptidase activity\, acting on L\-amino acid peptides||peptidase activity||hydrolase activity||catalytic activity	catalytic activity	249	791	1040	0.4375	0	2.30979	1.60251e-05	0.0014453	1.72572	0.00317762	0.198408	1.86956	0.00123399	0.0789943	2.41546	0.000179284	0.0129741	105	81	63	455	237	99
AAEL006000-RC	conserved hypothetical protein	MIT	770	Probable cytochrome c oxidase polypeptide 7A1, mitochondrial OS=Drosophila	9e-06	Drosophila melanogaster - mitochondrial electron transport, cytochrome c to oxygen - mitochondrial respiratory chain complex IV - cytochrome-c oxidase activity - electron carrier activity	2e-06	cytochrome\-c oxidase activity||hydrogen ion transmembrane transporter activity||monovalent inorganic cation transmembrane transporter activity||inorganic cation transmembrane transporter activity||cation transmembrane transporter activity||ion transmembrane transporter activity||substrate\-specific transmembrane transporter activity||substrate\-specific transporter activity||transporter activity	transporter activity	18	89	107	0.439252	0	2.84098	3.39815e-06	0.000425665	1.944	0.0995451	0.844205	2.59716	0.00047759	0.041676	2.91515	0.000180885	0.0129741	9	4	5	47	32	10
AAEL014838-RA	60S ribosomal protein L27e	TT	577	60S ribosomal protein L27 OS=Rattus norvegicus GN=Rpl27 PE=2 SV=2	9e-48	Ribosomal protein L27 - Drosophila melanogaster - translation - structural constituent of ribosome - cytosolic large ribosomal subunit - mitotic spindle organization - mitotic spindle elongation	2e-53	structural constituent of ribosome||structural molecule activity	structural molecule activity	184	602	786	0.318066	0	2.14311	2.07207e-06	0.000281022	1.7417	0.00354045	0.211635	2.02936	4.1196e-05	0.00656759	2.11378	0.000183643	0.0130543	69	50	65	250	199	153
AAEL001951-RA	actin	CYT/STR	1785	Actin, indirect flight muscle OS=Drosophila simulans GN=Act88F PE=3 SV=1	0	Actin 88F - Drosophila melanogaster - structural constituent of cytoskeleton - actin filament - cytoskeleton organization - ATP binding - protein binding - skeletal myofibril assembly - phagocytosis, engulfment	0	structural constituent of cytoskeleton||structural molecule activity	structural molecule activity	139	427	566	0.45583	0	2.29427	2.3514e-05	0.00195459	0.443524	0.495709	1	1.82842	0.00233294	0.119291	2.57603	0.000183494	0.0130543	63	41	35	258	103	66
AAEL017876-RA	U6 spliceosomal RNA [Source: RFAM 9.0]	ncRNA	108	NA	NA	NA	NA	NA	NA	48	200	248	0.322581	0	2.35937	1.82024e-07	3.49292e-05	2.31909	0.000777101	0.0834108	2.68737	9.90134e-06	0.00247717	2.09311	0.000192113	0.0135956	24	15	9	53	67	80
AAEL016540-RA	tRNA-Asp	ncRNA	72	NA	NA	NA	NA	NA	NA	1883	7097	8980	0.43608	0	2.44021	6.21724e-06	0.000696563	1.67769	0.0017217	0.138347	2.53976	6.92463e-05	0.0100711	2.30359	0.000196648	0.013855	324	916	643	3916	1400	1781
AAEL017826-RA	U1 spliceosomal RNA [Source: RFAM 9.0]	ncRNA	164	NA	NA	NA	NA	NA	NA	325	1125	1450	0.353103	0	1.90481	8.59216e-07	0.000132466	2.40939	1.87081e-06	0.000859697	1.68624	0.000139679	0.0171546	1.81112	0.000203601	0.0142817	114	124	87	170	443	512
AAEL007054-RA	NADH dehydrogenase, putative	MIT	1380	NADH dehydrogenase	7e-13	Drosophila melanogaster - RNA import into nucleus - NADH dehydrogenase activity - mitochondrial respiratory chain complex I - mitochondrial electron transport, NADH to ubiquinone - NADH dehydrogenase (ubiquinone) activity	5e-37	NADH dehydrogenase activity||oxidoreductase activity\, acting on NADH or NADPH||oxidoreductase activity||catalytic activity	catalytic activity	67	210	277	0.288809	0	1.93891	2.05148e-05	0.00176212	0.955827	0.173147	0.942444	1.88182	0.000446417	0.0400086	2.19919	0.000218386	0.015185	22	18	27	67	80	63
AAEL017905-RA	U6 spliceosomal RNA [Source: RFAM 9.0]	ncRNA	103	NA	NA	NA	NA	NA	NA	50	338	388	0.378866	0	2.87798	3.07959e-09	1.2076e-06	3.57968	2.05112e-07	0.000167704	2.86196	4.85621e-08	3.65982e-05	2.51653	0.000220472	0.0152634	7	31	12	64	127	147
AAEL010977-RA	ATP-dependent transporter	TRP	2523	ATP-binding cassette sub-family F member 2 OS=Bos taurus GN=ABCF2 PE=2 SV=1	0	Drosophila melanogaster - ATP-binding cassette (ABC) transporter complex - ATPase activity, coupled to transmembrane movement of substances - transporter activity - ATP binding	0	ATP binding||adenyl ribonucleotide binding||purine ribonucleotide binding||purine nucleotide binding||nucleotide binding||binding	binding	309	827	1136	0.320423	0	1.91379	3.74259e-05	0.00278962	1.85503	0.000707355	0.0800128	1.51917	0.00396775	0.169988	2.0138	0.00023022	0.015733	121	120	68	364	280	183
AAEL009937-RA	calcium/calmodulin-dependent serine protein kinase membrane-associated guanylate kinase (cask)	TRP	3016	MAGUK p55 subfamily member 6 OS=Mus musculus GN=Mpp6 PE=1 SV=1	1e-122	varicose - Drosophila melanogaster - guanylate kinase activity - membrane - regulation of tube size, open tracheal system - open tracheal system development - protein binding - septate junction - regulation of tube length, open tracheal system - septate junction assembly - dorsal trunk growth, open tracheal system	0	guanylate kinase activity||nucleotide kinase activity||nucleobase\, nucleoside\, nucleotide kinase activity||kinase activity||transferase activity\, transferring phosphorus\-containing groups||transferase activity||catalytic activity	catalytic activity	514	1544	2058	0.351798	0	2.07519	4.07065e-05	0.00298481	1.24475	0.01286	0.41314	2.02517	0.000297643	0.0302756	2.32074	0.00022929	0.015733	149	239	126	724	613	207
AAEL016253-RA	tRNA-Asp	ncRNA	72	NA	NA	NA	NA	NA	NA	7479	20557	28036	0.294835	0	1.82648	0.000124287	0.00725532	2.38365	4.88307e-05	0.00983637	1.47858	0.00324811	0.152019	2.11132	0.000233912	0.015917	1354	3665	2460	8266	4881	7410
AAEL013899-RA	protease m1 zinc metalloprotease	PRO	2279	Aminopeptidase N OS=Manduca sexta GN=APN2 PE=1 SV=2	4e-83	Drosophila melanogaster - aminopeptidase activity - metallopeptidase activity - proteolysis - zinc ion binding	4e-87	metallopeptidase activity||peptidase activity\, acting on L\-amino acid peptides||peptidase activity||hydrolase activity||catalytic activity	catalytic activity	91	262	353	0.433428	0	2.17169	0.000104103	0.00636547	0.95587	0.106492	0.849677	1.49771	0.0104649	0.313757	2.76721	0.000237026	0.0160412	37	40	14	153	74	35
AAEL003427-RA	ribosomal protein S9, putative	TT	673	40S ribosomal protein S16 OS=Aedes aegypti GN=RpS16 PE=2 SV=1	1e-79	Ribosomal protein S16 - Drosophila melanogaster - translation - structural constituent of ribosome - cytosolic small ribosomal subunit - lipid particle - mitotic spindle elongation - mitotic spindle organization - SUMO binding	1e-73	structural constituent of ribosome||structural molecule activity	structural molecule activity	161	496	657	0.290715	0	2.01293	5.43797e-06	0.000620824	1.74339	0.000891233	0.0903834	1.78695	0.000246307	0.0255235	2.03765	0.000259885	0.0173872	56	49	56	191	159	146
AAEL012740-RA	ATPase subunit, putative	MIT	589	ATP synthase lipid-binding protein, mitochondrial OS=Manduca sexta PE=2 SV=1	5e-44	Drosophila melanogaster - hydrogen-exporting ATPase activity, phosphorylative mechanism - mitochondrial proton-transporting ATP synthase complex, coupling factor F(o) - proton transport - ATP synthesis coupled proton transport	5e-63	hydrogen\-exporting ATPase activity\, phosphorylative mechanism||ATPase activity\, coupled to transmembrane movement of ions\, phosphorylative mechanism||ATPase activity\, coupled to transmembrane movement of ions||ATPase activity\, coupled to transmembrane movement of substances||ATPase activity\, coupled to movement of substances||ATPase activity\, coupled||ATPase activity||nucleoside\-triphosp…	catalytic activity	367	1151	1518	0.347826	0	2.17537	8.49278e-06	0.000875387	1.82237	0.00125444	0.112753	2.13342	3.73192e-05	0.00612626	2.12527	0.00027025	0.018005	177	67	123	528	382	241
AAEL003452-RB	conserved hypothetical protein	UNK	995	Protein COQ10, mitochondrial OS=Drosophila melanogaster GN=Coq10 PE=2 SV=1	1e-56	coenzyme Q10 homolog B (S. cerevisiae) - Rattus norvegicus - mitochondrion	1e-46	<molecular_function	<molecular_function	17	57	74	0.364865	0	1.93666	0.000348645	0.0167257	NA	NA	1	1.35421	0.0493831	0.672481	3.35995	0.000277916	0.0184386	7	3	7	12	18	27
AAEL015076-RA	uncharacerized	DIV	2030	Tyrosine-protein phosphatase non-receptor type 23 OS=Homo sapiens GN=PTPN23 PE=1	8e-08	Z band alternatively spliced PDZ-motif protein 66 - Drosophila melanogaster - mesoderm development - protein binding - Z disc	6e-91	protein binding||binding	binding	88	281	369	0.341463	0	2.17486	1.2984e-05	0.0012135	0.821461	0.163831	0.928064	2.23241	0.000106283	0.0138754	2.22389	0.000279351	0.0184568	41	24	23	126	115	40
AAEL003582-RA	ribosomal protein S15p/S13e	MIT	914	40S ribosomal protein S13 OS=Anopheles gambiae GN=RpS13 PE=2 SV=2	9e-80	Ribosomal protein S13 - Drosophila melanogaster - structural constituent of ribosome - translation - cytosolic small ribosomal subunit - ribosome - lipid particle - mitotic spindle elongation - mitotic spindle organization	3e-76	structural constituent of ribosome||structural molecule activity	structural molecule activity	374	1058	1432	0.328911	0	1.98219	1.23181e-05	0.00117563	1.97733	0.000617128	0.0731844	1.69165	0.000727676	0.0548403	1.96074	0.000287497	0.0189166	147	105	122	471	327	260
AAEL002534-RA	60S ribosomal protein L10	TT	959	60S ribosomal protein L10 OS=Drosophila melanogaster GN=Qm PE=2 SV=1	1e-111	Qm - Drosophila melanogaster - cytosolic large ribosomal subunit - translation - structural constituent of ribosome - ribosome - lipid particle - mitotic spindle organization - mitotic spindle elongation	0	structural constituent of ribosome||structural molecule activity	structural molecule activity	406	991	1397	0.314245	0	1.75441	9.85614e-05	0.00610945	0.692741	0.138498	0.912768	1.36266	0.00443102	0.181398	2.08806	0.00029551	0.0193638	140	142	124	439	294	258
AAEL005027-RA	acidic ribosomal protein P1, putative	TT	506	60S acidic ribosomal protein P1 OS=Drosophila melanogaster GN=RpLP1 PE=1 SV=2	3e-42	Ribosomal protein LP1 - Drosophila melanogaster - translation - cytosolic large ribosomal subunit - structural constituent of ribosome - translational elongation - lipid particle	1e-42	structural constituent of ribosome||structural molecule activity	structural molecule activity	125	423	548	0.337591	0	2.20106	4.59074e-06	0.000541227	2.2326	0.000405061	0.0538411	2.05444	0.000367924	0.034346	2.06469	0.00031036	0.0201764	37	50	38	185	88	150
AAEL000823-RA	ribosomal protein L35A, putative	TT	619	60S ribosomal protein L35a OS=Bos taurus GN=RPL35A PE=3 SV=1	7e-35	Ribosomal protein L35A - Drosophila melanogaster - structural constituent of ribosome - translation - cytosolic large ribosomal subunit	6e-46	structural constituent of ribosome||structural molecule activity	structural molecule activity	365	1093	1458	0.388203	0	2.11461	2.16296e-05	0.0018449	1.68384	0.00329363	0.202648	1.90561	0.000533954	0.0453998	2.15401	0.000310445	0.0201764	110	137	118	566	281	246
AAEL017739-RA	U5 spliceosomal RNA [Source: RFAM 9.0]	ncRNA	128	NA	NA	NA	NA	NA	NA	63	213	276	0.387681	0	1.86745	2.18059e-05	0.00184664	1.06917	0.0805132	0.797952	1.96095	0.0012797	0.080066	2.3002	0.00031639	0.0203963	27	22	14	25	81	107
AAEL010573-RA	ribosomal protein S25, putative	TT	667	40S ribosomal protein S25 OS=Spodoptera frugiperda GN=RpS25 PE=3 SV=1	1e-54	Ribosomal protein S25 - Drosophila melanogaster - structural constituent of ribosome - cytosolic small ribosomal subunit - translation - ribosome	3e-54	structural constituent of ribosome||structural molecule activity	structural molecule activity	222	657	879	0.288965	0	1.95462	7.58223e-06	0.000790568	1.49941	0.00536813	0.253155	1.8398	0.000136467	0.0168852	1.99124	0.000325602	0.0208215	69	86	67	254	220	183
AAEL016532-RA	tRNA-Asp	ncRNA	72	NA	NA	NA	NA	NA	NA	1427	4213	5640	0.333688	0	1.95002	9.80821e-05	0.00610071	0.749621	0.125334	0.901684	0.548329	0.256462	0.974143	2.18067	0.000324667	0.0208215	301	655	471	1723	608	1882
AAEL002807-RA	hypothetical protein	PRO	300	Aminopeptidase O OS=Mus musculus GN=Aopep PE=2 SV=2	9.2		NA			26	81	107	0.495327	0	2.2637	0.000231714	0.0122212	4.46551	0.000582764	0.0708227	0.219511	0.894061	1	2.85885	0.000328975	0.0209531	9	10	7	53	16	12
AAEL009257-RA	conserved hypothetical protein	MIT	438	Cytochrome c oxidase subunit 6C-2 OS=Rattus norvegicus GN=Cox6c2 PE=1 SV=3	7e-11	cytochrome c oxidase, subunit VIc - Rattus norvegicus - cytochrome-c oxidase activity - mitochondrion - mitochondrial inner membrane - mitochondrial respiratory chain complex IV - biological_process - membrane - integral to membrane	3e-11	cytochrome\-c oxidase activity||hydrogen ion transmembrane transporter activity||monovalent inorganic cation transmembrane transporter activity||inorganic cation transmembrane transporter activity||cation transmembrane transporter activity||ion transmembrane transporter activity||substrate\-specific transmembrane transporter activity||substrate\-specific transporter activity||transporter activity	transporter activity	75	260	335	0.331343	0	2.23552	3.65143e-06	0.000451127	2.27336	0.0051702	0.247949	2.13347	0.000152905	0.0178533	2.10076	0.000337878	0.0212864	31	16	28	111	94	55
AAEL004503-RA	conserved hypothetical protein	TT	374	40S ribosomal protein S21 OS=Ceratitis capitata GN=RpS21 PE=2 SV=1	8e-36	overgrown hematopoietic organs at 23B - Drosophila melanogaster - lymph gland development - structural constituent of ribosome - cytoplasm - translation - cytosolic small ribosomal subunit - ribosome binding	6e-35	structural constituent of ribosome||structural molecule activity	structural molecule activity	43	159	202	0.292079	0	2.18152	4.78012e-06	0.000556283	1.16969	0.130219	0.910514	2.26241	0.00055269	0.0464533	2.23568	0.000338219	0.0212864	16	22	5	45	59	55
AAEL010659-RB	lethal(2)essential for life protein, l2efl	DIV	1026	Protein lethal(2)essential for life OS=Drosophila melanogaster GN=l(2)efl PE=1	7e-37	lethal (2) essential for life - Drosophila melanogaster - embryonic development - response to heat	3e-37	structural constituent of eye lens||structural molecule activity	structural molecule activity	11	78	89	0.606742	0	3.56404	6.71405e-07	0.000109106	3.63389	0.0116168	0.385611	3.58379	4.72926e-05	0.00732815	3.18519	0.000336081	0.0212864	7	4	0	54	17	7
AAEL013880-RA	MSF1 protein, putative	DIV	678	Protein slowmo OS=Drosophila melanogaster GN=slmo PE=1 SV=1	6e-82	slowmo - Drosophila melanogaster - larval locomotory behavior - spermatogenesis - larval behavior - peristalsis - mitochondrion	3e-82			89	290	379	0.496042	0	2.38691	4.20169e-05	0.00305398	2.33167	0.00225855	0.162804	1.73085	0.00594717	0.216237	2.65861	0.000350507	0.0218867	38	18	33	188	71	31
AAEL009992-RA	conserved hypothetical protein	DIV	10081	Wall-associated protein OS=Bacillus subtilis GN=wapA PE=1 SV=2	3e-15	NHL/RHS/YD repeat protein - Dehalococcoides ethenogenes 195 - molecular_function - biological_process	3e-12	<molecular_function	<molecular_function	365	766	1131	0.281167	0	1.23016	0.000855681	0.0342234	0.900938	0.0405716	0.645677	0.847103	0.0356425	0.59632	1.75198	0.000376921	0.023353	143	131	91	133	315	318
AAEL008166-RA	malate dehydrogenase	MIT	1570	Malate dehydrogenase, mitochondrial OS=Rattus norvegicus GN=Mdh2 PE=1 SV=2	1e-124	Drosophila melanogaster - mitochondrial matrix - L-malate dehydrogenase activity - tricarboxylic acid cycle - cellular carbohydrate metabolic process - malate metabolic process - binding - glycolysis - oxidation reduction - lipid particle	0	L\-malate dehydrogenase activity||oxidoreductase activity\, acting on the CH\-OH group of donors\, NAD or NADP as acceptor||oxidoreductase activity\, acting on CH\-OH group of donors||oxidoreductase activity||catalytic activity	catalytic activity	206	591	797	0.434128	0	2.14776	4.14209e-05	0.0030249	1.61927	0.0166406	0.462571	2.01405	0.00108717	0.0730748	2.14416	0.000376678	0.023353	80	61	65	346	154	91
AAEL009351-RA	thioredoxin, putative	ReDox	843	Thioredoxin, mitochondrial OS=Mus musculus GN=Txn2 PE=2 SV=1	5e-29	Drosophila melanogaster - mitochondrion - disulfide oxidoreductase activity - glycerol ether metabolic process - electron carrier activity - protein disulfide oxidoreductase activity - cell redox homeostasis - cellular response to DNA damage stimulus	5e-43	disulfide oxidoreductase activity||oxidoreductase activity\, acting on sulfur group of donors||oxidoreductase activity||catalytic activity	catalytic activity	38	90	128	0.375	0	1.80761	0.000886951	0.0352397	0.110376	1	1	1.64597	0.00883381	0.282205	2.59922	0.000389042	0.0240105	20	11	7	48	26	16
AAEL014707-RA	2-hydroxyphytanoyl-coa lyase	CYT/STR	2177	2-hydroxyacyl-CoA lyase 1 OS=Homo sapiens GN=HACL1 PE=1 SV=2	0	Drosophila melanogaster - oxalyl-CoA decarboxylase activity - thiamin pyrophosphate binding - magnesium ion binding	0	magnesium ion binding||metal ion binding||cation binding||ion binding||binding	binding	146	546	692	0.666185	0	2.76652	6.02991e-05	0.00413565	-1.65512	0.0303348	0.585976	NA	NA	1	2.72256	0.000402511	0.0247459	52	49	45	461	50	35
AAEL017737-RA	U2 spliceosomal RNA [Source: RFAM 9.0]	ncRNA	195	NA	NA	NA	NA	NA	NA	28	79	107	0.364486	0	1.9667	0.000309305	0.0152856	2.19354	0.100733	0.844205	0.566345	0.36424	1	2.56328	0.000404566	0.0247765	10	12	6	39	15	25
AAEL016201-RA	tRNA-Asp	ncRNA	72	NA	NA	NA	NA	NA	NA	5059	18034	23093	0.526913	0	2.51387	1.56687e-05	0.00142721	1.18512	0.0127597	0.411473	2.54683	9.97773e-05	0.0131294	2.40176	0.000410576	0.0250483	1212	2333	1514	12168	2331	3535
AAEL007771-RB	60S ribosomal protein L22	TT	558	60S ribosomal protein L22 OS=Drosophila melanogaster GN=RpL22 PE=1 SV=2	3e-52	Ribosomal protein L22 - Drosophila melanogaster - translation - cytosolic large ribosomal subunit - structural constituent of ribosome - ribosome - lipid particle - mitotic spindle elongation - mitotic spindle organization	2e-52	structural constituent of ribosome||structural molecule activity	structural molecule activity	29	88	117	0.367521	0	2.10344	9.8046e-05	0.00610071	NA	NA	1	0.734312	0.347395	1	2.36342	0.000415405	0.0252461	14	10	5	43	25	20
AAEL005422-RA	pyrroline-5-carboxylate dehydrogenase	MIT	1713	Delta-1-pyrroline-5-carboxylate dehydrogenase, mitochondrial OS=Danio rerio	0	Drosophila melanogaster - 1-pyrroline-5-carboxylate dehydrogenase activity - mitochondrial matrix - proline metabolic process - proline biosynthetic process - oxidation reduction	0	1\-pyrroline\-5\-carboxylate dehydrogenase activity||oxidoreductase activity\, acting on the CH\-NH group of donors\, NAD or NADP as acceptor||oxidoreductase activity\, acting on the CH\-NH group of donors||oxidoreductase activity||catalytic activity	catalytic activity	42	112	154	0.402597	0	1.96344	0.000332475	0.0162525	1.57552	0.0491862	0.69413	0.268284	0.896348	1	2.48192	0.000428666	0.025953	17	11	14	62	35	15
AAEL013960-RA	conserved hypothetical protein	MIT	562	NADH dehydrogenase	2e-12	NADH dehydrogenase (ubiquinone) 1 beta subcomplex, 2 - Rattus norvegicus - molecular_function - cellular_component - mitochondrion - biological_process	2e-12	<molecular_function	<molecular_function	32	85	117	0.273504	0	1.75279	0.000276425	0.0140852	1.16843	0.259979	0.970245	1.19717	0.0499292	0.675226	2.43202	0.000438164	0.0264276	19	6	7	27	32	26
AAEL005075-RA	ecsit (evolutionarily conserved signaling intermediate in toll pathways)	IMM	1273	Evolutionarily conserved signaling intermediate in Toll pathway, mitochondrial	1e-126	ECSIT - Drosophila melanogaster - innate immune response - protein binding - Toll signaling pathway - defense response - signal transduction	0	<molecular_function	<molecular_function	145	449	594	0.510101	0	1.7793	0.000184448	0.0099613	-0.0737069	1	1	0.794708	0.108122	0.836349	2.24456	0.000457663	0.0274995	46	44	55	93	303	53
AAEL009151-RA	30S ribosomal protein S8	TT	766	40S ribosomal protein S15a OS=Drosophila yakuba GN=RpS15Aa PE=2 SV=3	4e-64	Ribosomal protein S15Aa - Drosophila melanogaster - structural constituent of ribosome - cytosolic small ribosomal subunit - translation - ribosome - lipid particle - mitotic spindle elongation - mitotic spindle organization	2e-64	structural constituent of ribosome||structural molecule activity	structural molecule activity	308	661	969	0.257998	0	1.40638	0.000366662	0.0172979	0.990503	0.0591627	0.742945	0.80769	0.0584245	0.720742	1.77237	0.000467596	0.0279295	107	113	88	201	250	210
AAEL008002-RA	mitochondrial NADH:ubiquinone oxidoreductase ESSS subunit, putative	MIT	802	NADH dehydrogenase	6e-10	NP15.6 - Drosophila melanogaster - molecular_function - biological_process - cellular_component	7e-39	<molecular_function	<molecular_function	43	112	155	0.316129	0	1.74271	0.000289416	0.0145435	0.67134	0.306902	0.985012	1.70564	0.00921552	0.287606	2.29051	0.00046843	0.0279295	25	9	9	36	49	27
AAEL012860-RA	conserved hypothetical protein	TT	1008	Prolyl-tRNA synthetase OS=Sulfolobus tokodaii GN=proS PE=3 SV=1	0.43	Drosophila melanogaster - N-acetyltransferase activity	3e-09	<molecular_function	<molecular_function	19	57	76	0.315789	0	1.891	0.000577182	0.0250269	0.492442	0.633455	1	1.33974	0.182696	0.919189	2.65312	0.000470081	0.0279295	7	7	5	20	24	13
AAEL014931-RB	sarm1	TRP	4206	Sterile alpha and TIR motif-containing protein 1 OS=Drosophila melanogaster	0	Ect4 - Drosophila melanogaster - innate immune response - intrinsic to membrane - transmembrane receptor activity - binding - signal transduction	0	transmembrane receptor activity||receptor activity||signal transducer activity||molecular transducer activity	molecular transducer activity	115	379	494	0.382591	0	2.26779	9.89717e-06	0.000959813	1.54241	0.0196751	0.515063	1.97708	0.000706486	0.0534994	2.34909	0.000477355	0.0282562	48	37	30	189	143	47
AAEL016932-RA	tRNA-Tyr	ncRNA	95	NA	NA	NA	NA	NA	NA	23768	168078	191846	0.659164	0	3.5231	5.14129e-07	8.66716e-05	NA	NA	1	2.28206	7.54917e-08	5.44197e-05	2.06033	0.000505308	0.0296901	2448	13737	7583	126458	26880	14740
AAEL008085-RA	trypsin	PRO	959	Anionic trypsin-2 OS=Rattus norvegicus GN=Prss2 PE=1 SV=2	1e-41	Drosophila melanogaster - serine-type endopeptidase activity - proteolysis	6e-44	serine\-type endopeptidase activity||serine\-type peptidase activity||peptidase activity\, acting on L\-amino acid peptides||peptidase activity||hydrolase activity||catalytic activity	catalytic activity	34	115	149	0.268456	0	2.06601	2.57602e-05	0.00210969	1.04344	0.223568	0.962766	2.04533	0.00159352	0.0904812	2.25347	0.000512189	0.0299353	10	14	10	39	40	36
AAEL016955-RA	tRNA-Asp	ncRNA	72	NA	NA	NA	NA	NA	NA	11421	44993	56414	0.598752	0	2.75425	2.1683e-05	0.0018449	1.56884	0.00829901	0.325377	1.51491	0.00491758	0.195803	2.54699	0.000513241	0.0299353	2798	6648	1975	33778	7180	4035
AAEL011471-RA	60S ribosomal protein L17	TT	820	60S ribosomal protein L17 OS=Aedes aegypti GN=RpL17 PE=2 SV=1	1e-106	Ribosomal protein L17 - Drosophila melanogaster - translation - cytosolic large ribosomal subunit - structural constituent of ribosome - mitotic spindle elongation - mitotic spindle organization	6e-87	structural constituent of ribosome||structural molecule activity	structural molecule activity	235	648	883	0.255946	0	1.79999	2.22514e-05	0.00187278	1.80659	0.0011904	0.111496	1.51053	0.00165242	0.0927872	1.79363	0.000521549	0.0301986	71	85	79	226	213	209
AAEL016711-RA	tRNA-Gly	ncRNA	71	NA	NA	NA	NA	NA	NA	8075	37751	45826	0.414415	0	2.5965	2.3683e-05	0.00195961	1.67595	0.0104859	0.36393	1.52692	0.00635788	0.227185	2.49696	0.000542012	0.0311569	700	5851	1524	15304	3456	18991
AAEL007135-RA	peroxiredoxin 5, prdx5	MIT	1219	Peroxiredoxin-5, mitochondrial OS=Homo sapiens GN=PRDX5 PE=1 SV=3	9e-51	Peroxiredoxin 5 - Drosophila melanogaster - antioxidant activity - peroxisome - cell redox homeostasis - oxidoreductase activity - cytosol - mitochondrion - nucleus - response to oxidative stress	7e-62	antioxidant activity	antioxidant activity	92	210	302	0.294702	0	1.59333	0.00062277	0.0266197	-0.140124	1	1	1.76068	0.000937944	0.0664043	2.07387	0.000550895	0.0315536	38	31	23	80	89	41
AAEL016446-RA	tRNA-Asp	ncRNA	72	NA	NA	NA	NA	NA	NA	10144	27188	37332	0.305663	0	1.84474	4.97504e-05	0.00347829	1.92591	0.000805941	0.0840522	1.51485	0.00132922	0.0816242	1.88899	0.00058135	0.0331786	2721	4303	3120	11411	5909	9868
AAEL007872-RA	hypothetical protein	CYT/STR	819	Myosin-XVIIIa OS=Homo sapiens GN=MYO18A PE=1 SV=3	0.0003	coiled-coil domain containing 146 - Danio rerio - molecular_function - biological_process - cellular_component	0.0006	<molecular_function	<molecular_function	9	45	54	0.462963	0	2.46028	0.000121626	0.00716959	NA	NA	1	1.63425	0.0544424	0.702348	31.4182	0.000595682	0.0336349	7	2	0	3	17	25
AAEL014931-RA	sarm1	TRP	3422	Sterile alpha and TIR motif-containing protein 1 OS=Drosophila melanogaster	0	Ect4 - Drosophila melanogaster - innate immune response - intrinsic to membrane - transmembrane receptor activity - binding - signal transduction	0	transmembrane receptor activity||receptor activity||signal transducer activity||molecular transducer activity	molecular transducer activity	233	484	717	0.281729	0	1.46616	0.00123398	0.0459887	1.31981	0.00923355	0.348473	0.570139	0.282339	0.976323	2.02043	0.000599127	0.0337099	69	89	75	202	174	108
AAEL005451-RA	conserved hypothetical protein	TT	481	60S ribosomal protein L38 OS=Aedes aegypti GN=RpL38 PE=3 SV=1	4e-33	Ribosomal protein L38 - Drosophila melanogaster - cytosolic large ribosomal subunit - structural constituent of ribosome - translation	3e-29	structural constituent of ribosome||structural molecule activity	structural molecule activity	152	406	558	0.295699	0	1.89402	2.99213e-05	0.00238814	0.824207	0.135933	0.912768	2.18974	7.877e-05	0.0110679	1.90628	0.00060404	0.0338666	74	44	34	165	127	114
AAEL016628-RA	tRNA-His	ncRNA	72	NA	NA	NA	NA	NA	NA	1902	628	2530	0.521739	0	-1.56973	0.00123344	0.0459887	0.51119	1	1	1.23211	0.0282911	0.536632	-2.10576	0.000638676	0.0354343	346	1320	236	72	277	279
AAEL006698-RA	60S ribosomal protein L31	TT	632	60S ribosomal protein L31 OS=Aedes aegypti GN=RpL31 PE=2 SV=1	3e-66	Ribosomal protein L31 - Drosophila melanogaster - translation - structural constituent of ribosome - cytosolic large ribosomal subunit - mitotic spindle organization - mitotic spindle elongation	4e-52	structural constituent of ribosome||structural molecule activity	structural molecule activity	291	774	1065	0.338967	0	1.90134	4.46429e-05	0.00319551	1.91107	0.000469222	0.0610612	1.35148	0.00430057	0.179606	1.965	0.000637666	0.0354343	105	86	100	361	215	198
AAEL004423-RB	mitochondrial F0 ATP synthase D chain, putative	MIT	885	ATP synthase subunit d, mitochondrial OS=Drosophila melanogaster GN=ATPsyn-d	5e-60	ATP synthase, subunit d - Drosophila melanogaster - hydrogen-exporting ATPase activity, phosphorylative mechanism - mitochondrial proton-transporting ATP synthase complex, coupling factor F(o) - proton transport - ATP synthesis coupled proton transport - lipid particle	2e-60	hydrogen\-exporting ATPase activity\, phosphorylative mechanism||ATPase activity\, coupled to transmembrane movement of ions\, phosphorylative mechanism||ATPase activity\, coupled to transmembrane movement of ions||ATPase activity\, coupled to transmembrane movement of substances||ATPase activity\, coupled to movement of substances||ATPase activity\, coupled||ATPase activity||nucleoside\-triphosp…	catalytic activity	4	27	31	0.516129	0	3.1951	4.31333e-05	0.00311215	NA	NA	1	NA	NA	1	3.75292	0.000650751	0.0359788	2	1	1	16	7	4
AAEL004522-RA	Gambicin, Anti-Microbial Peptide. [Source:Aedes_ManualAnnotation;Acc:AAEL800433]	IMM	258	Gag-Pro-Pol polyprotein OS=Human T-cell leukemia virus 1 (isolate Melanesia mel5	0.84		NA			8	36	44	0.340909	0	2.34803	0.000315662	0.0155571	NA	NA	1	1.66733	0.0835543	0.796625	4.31968	0.000660892	0.0364131	2	2	4	8	15	13
AAEL016390-RA	tRNA-Glu	ncRNA	71	NA	NA	NA	NA	NA	NA	150	409	559	0.34347	0	1.91875	0.000108968	0.00655157	0.522364	0.400522	1	1.24648	0.0347292	0.591466	2.08804	0.000666023	0.0365693	39	73	38	192	111	106
AAEL012207-RB	myosin light chain 1,	CYT/STR	1434	Myosin light chain alkali OS=Drosophila virilis GN=Mlc1 PE=4 SV=1	5e-57	Myosin alkali light chain 1 - Drosophila melanogaster - muscle contraction - microfilament motor activity - muscle myosin complex - calcium ion binding - myosin complex - ATPase activity, coupled - mesoderm development	3e-55	microfilament motor activity||motor activity||nucleoside\-triphosphatase activity||pyrophosphatase activity||hydrolase activity\, acting on acid anhydrides\, in phosphorus\-containing anhydrides||hydrolase activity\, acting on acid anhydrides||hydrolase activity||catalytic activity	catalytic activity	43	123	166	0.295181	0	1.84232	0.000135007	0.00778037	0.147238	1	1	2.34258	0.000256665	0.0264317	2.11293	0.000675562	0.0369655	19	8	16	41	49	33
AAEL017413-RA		TT	400	Putative BTB/POZ domain-containing protein L788 OS=Acanthamoeba polyphaga	45		NA			2304	7590	9894	0.431777	0	2.34046	9.11824e-06	0.0009087	2.2114	2.66064e-05	0.00631045	2.50134	1.00103e-05	0.00247717	2.11897	0.000688666	0.0375535	772	1090	442	4272	2072	1246
AAEL003234-RA	cytochrome c oxidase, subunit VIA, putative	MIT	522	Cytochrome c oxidase subunit 6A1, mitochondrial OS=Oryctolagus cuniculus	2e-26	levy - Drosophila melanogaster - cytochrome-c oxidase activity - mitochondrial electron transport, cytochrome c to oxygen - mitochondrial respiratory chain complex IV - lipid particle - enzyme regulator activity - microsome - determination of adult lifespan	1e-39	cytochrome\-c oxidase activity||hydrogen ion transmembrane transporter activity||monovalent inorganic cation transmembrane transporter activity||inorganic cation transmembrane transporter activity||cation transmembrane transporter activity||ion transmembrane transporter activity||substrate\-specific transmembrane transporter activity||substrate\-specific transporter activity||transporter activity	transporter activity	103	316	419	0.410501	0	2.2049	1.95429e-05	0.00168668	1.72972	0.0072725	0.304329	2.18685	0.000327751	0.0320197	2.11389	0.000698718	0.0378425	43	30	30	172	91	53
AAEL003872-RA	translationally controlled tumor protein	DIV	1410	Translationally-controlled tumor protein homolog OS=Aedes aegypti GN=Tctp PE=2	9e-96	Translationally controlled tumor protein - Drosophila melanogaster - cytoplasm - positive regulation of multicellular organism growth - guanyl-nucleotide exchange factor activity - positive regulation of cell size	7e-68	guanyl\-nucleotide exchange factor activity||GTPase regulator activity||nucleoside\-triphosphatase regulator activity||enzyme regulator activity	enzyme regulator activity	388	943	1331	0.279489	0	1.74538	4.72722e-05	0.00334391	1.59344	0.00718335	0.30194	1.36357	0.00185716	0.101288	1.82557	0.000707819	0.0381477	176	125	87	372	283	288
AAEL017684-RA	U2 spliceosomal RNA [Source: RFAM 9.0]	ncRNA	195	NA	NA	NA	NA	NA	NA	110	363	473	0.293869	0	1.93198	6.53733e-06	0.000712175	3.7588	4.87302e-05	0.00983637	1.76082	0.000202054	0.0220398	1.97067	0.000709144	0.0381477	27	52	31	91	139	133
AAEL000392-RA	alpha-amylase	MET	2020	Probable maltase OS=Aedes aegypti GN=MAL1 PE=2 SV=1	0	Larval visceral protein H - Drosophila melanogaster - alpha-glucosidase activity - glucose metabolic process - cation binding - carbohydrate metabolic process	0	catalytic activity	catalytic activity	37	112	149	0.315436	0	2.04303	4.89985e-05	0.00343904	1.28333	0.0665317	0.768734	2.1367	0.00140742	0.0842488	2.14515	0.000731408	0.0389505	18	11	8	47	24	41
AAEL000418-RA	conserved hypothetical protein	MIT	841	Iron-sulfur cluster assembly 1 homolog, mitochondrial OS=Danio rerio GN=isca1	1e-50	lethal (1) G0136 - Drosophila melanogaster - iron-sulfur cluster binding - structural molecule activity - iron-sulfur cluster assembly	4e-56	structural molecule activity	structural molecule activity	45	114	159	0.308176	0	1.68425	0.000431655	0.0196621	0.89243	0.221077	0.961086	0.881505	0.130784	0.866904	2.29985	0.000739176	0.039233	20	16	9	38	49	27
AAEL017757-RA	U5 spliceosomal RNA [Source: RFAM 9.0]	ncRNA	128	NA	NA	NA	NA	NA	NA	93	414	507	0.439842	0	2.18192	5.32383e-06	0.000611664	1.55852	0.0101975	0.360468	2.50934	1.91362e-05	0.00378862	2.07432	0.000744759	0.039398	32	48	13	30	161	223
AAEL013613-RA	pyruvate dehydrogenase	MET	1337	Pyruvate dehydrogenase E1 component subunit alpha type II, mitochondrial	1e-125	lethal (1) G0334 - Drosophila melanogaster - pyruvate dehydrogenase complex - pyruvate metabolic process - pyruvate dehydrogenase (acetyl-transferring) activity - oxidation reduction - glycolysis - intracellular membrane-bounded organelle	0	pyruvate dehydrogenase (acetyl\-transferring) activity||oxidoreductase activity\, acting on the aldehyde or oxo group of donors\, disulfide as acceptor||oxidoreductase activity\, acting on the aldehyde or oxo group of donors||oxidoreductase activity||catalytic activity	catalytic activity	160	442	602	0.347176	0	1.98208	8.9013e-05	0.00569368	1.74618	0.0026139	0.172365	1.3853	0.00696451	0.241851	2.10349	0.000774338	0.0407783	73	27	60	209	153	80
AAEL017827-RA	U2 spliceosomal RNA [Source: RFAM 9.0]	ncRNA	195	NA	NA	NA	NA	NA	NA	25	88	113	0.424779	0	1.98057	0.0001364	0.00781071	2.11905	0.0106177	0.365275	1.1388	0.170018	0.912662	2.32996	0.000775973	0.0407783	8	11	6	16	24	48
AAEL003666-RA	leukotriene a-4 hydrolase	IMM	1936	Leukotriene A-4 hydrolase OS=Homo sapiens GN=LTA4H PE=1 SV=2	1e-151	Drosophila melanogaster - leukotriene-A4 hydrolase activity - metallopeptidase activity - leukotriene biosynthetic process - zinc ion binding - proteolysis	0	hydrolase activity||catalytic activity	catalytic activity	362	892	1254	0.470494	0	2.0258	0.000278959	0.0141743	1.1749	0.0227066	0.543227	-0.378358	0.402325	1	2.48277	0.000790075	0.0412471	140	139	83	590	141	161
AAEL012585-RA	60S ribosomal protein L7	TT	957	60S ribosomal protein L7 OS=Drosophila melanogaster GN=RpL7 PE=2 SV=2	5e-94	Ribosomal protein L7 - Drosophila melanogaster - translation - cytosolic large ribosomal subunit - structural constituent of ribosome - ribosome - mRNA binding - rRNA binding - transcription regulator activity - mitotic spindle elongation - mitotic spindle organization	3e-94	structural constituent of ribosome||structural molecule activity	structural molecule activity	378	892	1270	0.282677	0	1.64654	0.00017544	0.0095607	1.77851	0.00129981	0.11584	0.886493	0.0440613	0.650892	1.84624	0.000817667	0.0419991	115	150	113	359	283	250
AAEL004294-RA	dihydrolipoamide acetyltransferase component of pyruvate dehydrogenase	MET	2737	Dihydrolipoyllysine-residue acetyltransferase component of pyruvate	1e-139	Drosophila melanogaster - mitochondrial pyruvate dehydrogenase complex - dihydrolipoyllysine-residue acetyltransferase activity - acetyl-CoA biosynthetic process from pyruvate - protein binding - lipid particle	0	dihydrolipoyllysine\-residue acetyltransferase activity||dihydrolipoamide S\-acyltransferase activity||S\-acyltransferase activity||acyltransferase activity||transferase activity\, transferring acyl groups other than amino\-acyl groups||transferase activity\, transferring acyl groups||transferase activity||catalytic activity	catalytic activity	158	331	489	0.280164	0	1.49393	0.000899282	0.0355729	1.52843	0.0167809	0.465592	0.936026	0.05715	0.714771	1.87954	0.000815615	0.0419991	59	49	50	137	123	71
AAEL002825-RA	NADH:ubiquinone dehydrogenase, putative	MIT	600	NADH dehydrogenase	0.003	Drosophila melanogaster - mitochondrial electron transport, NADH to ubiquinone - mitochondrial respiratory chain complex I - NADH dehydrogenase activity	2e-31	NADH dehydrogenase activity||oxidoreductase activity\, acting on NADH or NADPH||oxidoreductase activity||catalytic activity	catalytic activity	44	130	174	0.408046	0	2.11085	0.000145196	0.00821015	1.01888	0.233428	0.969374	1.6349	0.0163932	0.403067	2.45168	0.000813223	0.0419991	19	7	18	71	41	18
AAEL016953-RA	tRNA-Asp	ncRNA	72	NA	NA	NA	NA	NA	NA	1054	2772	3826	0.41035	0	1.98092	0.000109326	0.00655157	-0.439933	0.45491	1	1.9042	0.00145249	0.0857019	2.01548	0.000854382	0.0437438	312	406	336	1570	563	639
AAEL000010-RA	ribosomal protein L36, putative	TT	735	60S ribosomal protein L36 OS=Drosophila melanogaster GN=RpL36 PE=3 SV=1	3e-46	Ribosomal protein L36 - Drosophila melanogaster - structural constituent of ribosome - cytosolic large ribosomal subunit - translation - ribosome - lipid particle	1e-46	structural constituent of ribosome||structural molecule activity	structural molecule activity	305	735	1040	0.306731	0	1.71397	0.000154356	0.00856698	2.37219	0.000123149	0.0203472	1.111	0.0401305	0.628888	1.73254	0.000878723	0.0446285	109	79	117	319	212	204
AAEL009964-RA	conserved hypothetical protein	MIT	529	ATP synthase subunit e, mitochondrial OS=Mus musculus GN=Atp5i PE=1 SV=2	2e-06	Drosophila melanogaster - hydrogen-exporting ATPase activity, phosphorylative mechanism - proton transport - mitochondrial proton-transporting ATP synthase complex, coupling factor F(o) - ATP synthesis coupled proton transport - lipid particle	2e-25	hydrogen\-exporting ATPase activity\, phosphorylative mechanism||ATPase activity\, coupled to transmembrane movement of ions\, phosphorylative mechanism||ATPase activity\, coupled to transmembrane movement of ions||ATPase activity\, coupled to transmembrane movement of substances||ATPase activity\, coupled to movement of substances||ATPase activity\, coupled||ATPase activity||nucleoside\-triphosp…	catalytic activity	83	238	321	0.299065	0	1.94894	3.5305e-05	0.00269844	3.26655	1.43598e-05	0.00430016	1.26552	0.0219825	0.473337	1.86802	0.000902492	0.0454759	33	30	20	96	82	60
AAEL010608-RA	succinate dehydrogenase	MET	1980	Succinate dehydrogenase	0	Succinyl coenzyme A synthetase flavoprotein subunit - Drosophila melanogaster - succinate dehydrogenase (ubiquinone) activity - mitochondrial respiratory chain complex II - succinate-CoA ligase (GDP-forming) activity - tricarboxylic acid cycle - FAD binding - electron carrier activity - electron transport chain	0	succinate dehydrogenase (ubiquinone) activity||oxidoreductase activity\, acting on the CH\-CH group of donors\, quinone or related compound as acceptor||oxidoreductase activity\, acting on the CH\-CH group of donors||oxidoreductase activity||catalytic activity	catalytic activity	168	433	601	0.457571	0	2.01777	0.000358688	0.0170263	0.59653	0.321242	0.990691	2.07531	0.00140811	0.0842488	2.25849	0.000980282	0.0484753	53	64	51	275	110	48
AAEL005292-RA	stretch regulated skeletal muscle protein, putative	CYT/STR	469	Up-regulated during skeletal muscle growth protein 5 OS=Mus musculus GN=Usmg5	2e-07	upregulated during skeletal muscle growth 5 - Mus musculus - integral to membrane - membrane - mitochondrion - mitochondrial inner membrane	6e-08	structural constituent of ribosome||structural molecule activity	structural molecule activity	9	66	75	0.413333	0	3.10745	4.62933e-07	7.95276e-05	NA	NA	1	3.18809	0.000578673	0.0470314	2.82415	0.000994424	0.0490223	4	1	4	17	31	18
AAEL014039-RA	conserved hypothetical protein	IMM	484	Linear gramicidin synthetase subunit B OS=Brevibacillus parabrevis GN=lgrB PE=1	2.4		NA			66	222	288	0.34375	0	2.20012	2.23221e-05	0.00187278	1.5136	0.0732978	0.772047	2.27672	0.000475768	0.041676	2.0771	0.00105069	0.0513194	24	24	18	97	99	26
AAEL017825-RA	U2 spliceosomal RNA [Source: RFAM 9.0]	ncRNA	195	NA	NA	NA	NA	NA	NA	11	51	62	0.33871	0	2.46608	4.61891e-05	0.00329312	NA	NA	1	2.17984	0.0249943	0.509098	2.3858	0.00108778	0.0528072	4	4	3	15	21	15
AAEL017639-RA	U6 spliceosomal RNA [Source: RFAM 9.0]	ncRNA	108	NA	NA	NA	NA	NA	NA	132	383	515	0.31068	0	1.77207	9.5658e-05	0.00603314	1.22233	0.0504873	0.699457	1.91473	0.000802707	0.0596811	1.73278	0.00110077	0.0532751	38	77	17	92	131	160
AAEL015297-RA	DNA-dependent RNA polymerase, putative	MIT	2304	DNA-directed RNA polymerase, mitochondrial OS=Homo sapiens GN=POLRMT PE=1 SV=2	0	Drosophila melanogaster - mitochondrion - transcription - DNA-directed RNA polymerase activity - DNA binding	0	DNA\-directed RNA polymerase activity||RNA polymerase activity||nucleotidyltransferase activity||transferase activity\, transferring phosphorus\-containing groups||transferase activity||catalytic activity	catalytic activity	103	251	354	0.299435	0	1.78225	0.000143871	0.00817247	1.14661	0.0792629	0.79404	1.29479	0.0172176	0.413722	1.95335	0.00111493	0.053797	56	23	24	106	93	52
AAEL013431-RA	proline oxidase	MIT	1434	Proline dehydrogenase, mitochondrial OS=Drosophila melanogaster GN=slgA PE=1	0	sluggish A - Drosophila melanogaster - phototaxis - locomotory behavior - proline dehydrogenase activity - mitochondrial matrix - glutamate biosynthetic process - proline catabolic process - oxidation reduction	0	proline dehydrogenase activity||oxidoreductase activity\, acting on the CH\-NH group of donors||oxidoreductase activity||catalytic activity	catalytic activity	213	475	688	0.309593	0	1.64839	0.000426098	0.0194581	0.863128	0.141267	0.912768	1.08978	0.0317127	0.57527	1.88235	0.00112988	0.0540287	92	54	67	213	173	89
AAEL016129-RA	tRNA-Tyr	ncRNA	94	NA	NA	NA	NA	NA	NA	104	298	402	0.320896	0	1.92065	0.000248129	0.0128984	1.83492	0.0356915	0.627956	1.00885	0.138191	0.874559	1.89721	0.0011367	0.0540287	16	66	22	129	105	64
AAEL016009-RA	tRNA-Gly	ncRNA	71	NA	NA	NA	NA	NA	NA	3453	11448	14901	0.329911	0	2.14284	2.9549e-05	0.00237225	2.96139	0.000254047	0.03812	1.65979	0.00166211	0.0927872	1.92274	0.00112773	0.0540287	556	2168	729	4916	3099	3433
AAEL012585-RB	60S ribosomal protein L7	TT	926	60S ribosomal protein L7 OS=Drosophila melanogaster GN=RpL7 PE=2 SV=2	5e-94	Ribosomal protein L7 - Drosophila melanogaster - translation - cytosolic large ribosomal subunit - structural constituent of ribosome - ribosome - mRNA binding - rRNA binding - transcription regulator activity - mitotic spindle elongation - mitotic spindle organization	3e-94	structural constituent of ribosome||structural molecule activity	structural molecule activity	51	123	174	0.252874	0	1.62242	0.000613556	0.0262882	1.3958	0.0905441	0.840767	0.518703	0.471963	1	1.96871	0.00113545	0.0540287	20	20	11	43	36	44
AAEL001964-RA	protein serine/threonine kinase, putative	DIV	726	Ejaculatory bulb-specific protein 3 OS=Drosophila melanogaster GN=PebIII PE=1	6e-42	Ejaculatory bulb protein III - Drosophila melanogaster - metamorphosis - extracellular region - response to virus	2e-42	protein serine/threonine kinase activity||protein kinase activity||phosphotransferase activity\, alcohol group as acceptor||transferase activity\, transferring phosphorus\-containing groups||transferase activity||catalytic activity	catalytic activity	76	169	245	0.359184	0	1.67716	0.00107653	0.0414038	1.59561	0.0260279	0.550279	1.07396	0.0633451	0.730098	2.05492	0.00115107	0.0545489	23	37	16	88	40	41
AAEL016561-RA	tRNA-Asp	ncRNA	72	NA	NA	NA	NA	NA	NA	3101	6667	9768	0.284091	0	1.51715	0.000771297	0.031412	1.20778	0.0232981	0.543293	1.10948	0.0205507	0.45552	1.78149	0.00116487	0.055039	795	1346	960	2775	1570	2322
AAEL016123-RA	tRNA-Lys	ncRNA	73	NA	NA	NA	NA	NA	NA	251	762	1013	0.434353	0	2.18846	0.000102426	0.00630566	NA	NA	1	1.6275	0.00237154	0.120245	2.15301	0.00118939	0.0558661	54	142	55	440	112	210
AAEL003298-RA	alkaline phosphatase	MET	1695	Membrane-bound alkaline phosphatase OS=Bombyx mori GN=Alp-m PE=1 SV=3	1e-124	Drosophila melanogaster - alkaline phosphatase activity - metabolic process	0	alkaline phosphatase activity||phosphatase activity||phosphoric ester hydrolase activity||hydrolase activity\, acting on ester bonds||hydrolase activity||catalytic activity	catalytic activity	65	212	277	0.31769	0	2.12448	1.27918e-05	0.00120676	2.68399	0.000562034	0.0704063	1.72877	0.00130187	0.080843	2.04784	0.00120684	0.0564029	24	20	21	88	81	43
AAEL006417-RA	D7 protein, putative	CSR	1817	37 kDa salivary gland allergen Aed a 2 OS=Aedes aegypti GN=D7 PE=1 SV=2	3e-57		NA			113	286	399	0.338346	0	1.53047	0.000150451	0.00840197	1.01806	0.112549	0.868786	1.26557	0.00808332	0.266506	1.81284	0.00124087	0.0576048	46	42	25	55	135	96
AAEL003423-RB	NADH dehydrogenase, putative	MIT	557	NADH dehydrogenase	7e-05	Drosophila melanogaster - mitochondrial respiratory chain complex I - mitochondrial electron transport, NADH to ubiquinone - NADH dehydrogenase activity	3e-12	NADH dehydrogenase activity||oxidoreductase activity\, acting on NADH or NADPH||oxidoreductase activity||catalytic activity	catalytic activity	10	38	48	0.354167	0	2.28486	0.000403512	0.0184735	3.36857	0.0251381	0.546678	NA	NA	1	2.6834	0.00131131	0.0601727	4	2	4	17	8	13
AAEL007880-RA	ornithine decarboxylase	MET	2114	Ornithine decarboxylase OS=Bos taurus GN=ODC1 PE=2 SV=1	1e-108	ornithine decarboxylase 1 - Rattus norvegicus - kidney development - ornithine decarboxylase activity - protein binding - cytosol - polyamine metabolic process - positive regulation of cell proliferation - putrescine biosynthetic process - lyase activity	0	ornithine decarboxylase activity||carboxy\-lyase activity||carbon\-carbon lyase activity||lyase activity||catalytic activity	catalytic activity	390	840	1230	0.36748	0	1.70838	0.000657284	0.0277012	0.786588	0.190313	0.950429	1.21082	0.0263713	0.521909	1.92065	0.00135159	0.0616656	154	150	86	452	256	132
AAEL016434-RA	tRNA-Asp	ncRNA	72	NA	NA	NA	NA	NA	NA	70861	181735	252596	0.280891	0	1.75287	7.4077e-05	0.0049125	1.58256	0.00260368	0.172365	1.51658	0.00165765	0.0927872	1.64736	0.00136094	0.0617085	19526	31199	20136	70952	50414	60369
AAEL009906-RA	hypothetical protein	PRO	1338	Zinc metalloprotease zmpB OS=Streptococcus pneumoniae GN=zmpB PE=3 SV=2	3e-05	titin - Mus musculus - muscle myosin complex - sarcomere - Z disc - protein binding - structural constituent of cytoskeleton - sarcomere organization - muscle contraction - adult heart development - M band - forward locomotion - striated muscle cell development - A band - I band - cardiac myofibril assembly - heart morphogenesis - in utero embryonic development	0.0001	protein binding||binding	binding	49	145	194	0.319588	0	1.99366	9.43057e-05	0.00596873	0.410264	0.487129	1	2.5349	7.9998e-05	0.0111459	2.18158	0.00135667	0.0617085	20	15	14	61	62	22
AAEL016921-RA	tRNA-Gly	ncRNA	71	NA	NA	NA	NA	NA	NA	18166	91637	109803	0.45456	0	2.68919	0.000114415	0.00683384	2.53598	0.000124675	0.0203706	1.51568	0.00492459	0.195803	2.56951	0.0014012	0.0626723	800	14023	3343	36760	4965	49912
AAEL001674-RA	serine-type enodpeptidase,	PRO	911	Serine protease SP24D OS=Anopheles gambiae GN=Sp24D PE=2 SV=3	1e-46	Serine protease 6 - Drosophila melanogaster - serine-type peptidase activity - proteolysis - serine-type endopeptidase activity	8e-47	serine\-type endopeptidase activity||serine\-type peptidase activity||peptidase activity\, acting on L\-amino acid peptides||peptidase activity||hydrolase activity||catalytic activity	catalytic activity	31	90	121	0.330579	0	1.94995	0.000157462	0.00868591	1.34053	0.0953343	0.844205	1.47691	0.0120524	0.340443	2.39829	0.00143013	0.0636086	12	7	12	40	29	21
AAEL015288-RA	conserved hypothetical protein	TT	865	50S ribosomal protein L21 OS=Psychrobacter sp. (strain PRwf-1) GN=rplU PE=3 SV=1	1.7		NA			83	22	105	0.333333	0	-1.80798	0.000790347	0.0321087	NA	NA	1	-1.27547	0.0580474	0.717841	-2.27008	0.00143562	0.0636751	22	26	35	4	15	3
AAEL016984-RB		MIT	1594	Glyceraldehyde-3-phosphate dehydrogenase OS=Glossina morsitans morsitans	1e-161	Glyceraldehyde 3 phosphate dehydrogenase 2 - Drosophila melanogaster - glycolysis - glyceraldehyde-3-phosphate dehydrogenase (phosphorylating) activity - cytoplasm - oxidation reduction - NAD or NADH binding - lipid particle	0	glyceraldehyde\-3\-phosphate dehydrogenase (phosphorylating) activity||glyceraldehyde\-3\-phosphate dehydrogenase activity||oxidoreductase activity\, acting on the aldehyde or oxo group of donors\, NAD or NADP as acceptor||oxidoreductase activity\, acting on the aldehyde or oxo group of donors||oxidoreductase activity||catalytic activity	catalytic activity	1026	2339	3365	0.302229	0	1.65489	0.000275064	0.0140555	1.45003	0.00384979	0.222545	1.30854	0.00731777	0.250679	1.75585	0.00145551	0.0640271	383	314	329	1017	877	445
AAEL006866-RA	muscle lim protein	DIV	1467	Muscle LIM protein Mlp84B OS=Drosophila melanogaster GN=Mlp84B PE=1 SV=1	0	Muscle LIM protein at 84B - Drosophila melanogaster - nucleus - cell differentiation - skeletal muscle tissue development - cytoplasm - protein binding - zinc ion binding	0	protein binding||binding	binding	153	434	587	0.429302	0	2.15591	4.41359e-05	0.00317181	3.57224	1.69809e-05	0.00462414	1.75445	0.00330466	0.153048	1.9577	0.00145562	0.0640271	66	55	32	252	112	70
AAEL016388-RA	tRNA-Asp	ncRNA	72	NA	NA	NA	NA	NA	NA	32222	83510	115732	0.319955	0	1.80655	0.000101296	0.00625745	0.868599	0.086899	0.828697	1.49453	0.00152347	0.0877055	1.76903	0.00148369	0.0647253	8150	12297	11775	37029	17923	28558
AAEL002737-RA	cytochrome c oxidase, subunit VIIC, putative	ReDox	460	Cytochrome c oxidase subunit 7C, mitochondrial OS=Tarsius syrichta GN=COX7C PE=3	5e-11	Drosophila melanogaster - cytochrome-c oxidase activity - mitochondrial respiratory chain complex IV - mitochondrial electron transport, cytochrome c to oxygen	7e-15	cytochrome\-c oxidase activity||hydrogen ion transmembrane transporter activity||monovalent inorganic cation transmembrane transporter activity||inorganic cation transmembrane transporter activity||cation transmembrane transporter activity||ion transmembrane transporter activity||substrate\-specific transmembrane transporter activity||substrate\-specific transporter activity||transporter activity	transporter activity	45	131	176	0.4375	0	2.15568	0.000162676	0.00894619	1.53231	0.0577438	0.736392	1.58169	0.0120531	0.340443	2.31601	0.00149298	0.064953	21	10	14	77	42	12
AAEL001668-RA	enolase	MET	1774	Enolase OS=Drosophila melanogaster GN=Eno PE=1 SV=2	0	Enolase - Drosophila melanogaster - phosphopyruvate hydratase activity - glycolysis - magnesium ion binding - phosphopyruvate hydratase complex - lipid particle	0	phosphopyruvate hydratase activity||hydro\-lyase activity||carbon\-oxygen lyase activity||lyase activity||catalytic activity	catalytic activity	285	628	913	0.315444	0	1.64105	0.000394791	0.0182441	0.635397	0.208107	0.953914	1.38201	0.00453532	0.185211	1.82198	0.00150422	0.0652634	116	83	86	288	202	138
AAEL003053-RA	allergen, putative	DIV	923	Venom allergen 5.01 OS=Dolichovespula maculata PE=1 SV=1	1e-13	Antigen 5-related 2 - Drosophila melanogaster - extracellular region	1e-13			28	91	119	0.361345	0	1.8336	0.000213951	0.0113842	0.509784	0.586948	1	2.32265	0.00496702	0.196858	2.05833	0.00150878	0.0652833	9	9	10	15	43	33
AAEL005559-RA	myosin light chain kinase	CYT/STR	1173	Putative myosin light chain kinase 3 OS=Mus musculus GN=Mylk3 PE=2 SV=1	1e-79	Drosophila melanogaster - myosin light chain kinase activity - protein serine/threonine kinase activity - protein amino acid phosphorylation - cellular_component - actin filament organization - regulation of cell shape - ATP binding - positive regulation of TOR signaling pathway - protein kinase activity	0	myosin light chain kinase activity||protein serine/threonine kinase activity||protein kinase activity||phosphotransferase activity\, alcohol group as acceptor||transferase activity\, transferring phosphorus\-containing groups||transferase activity||catalytic activity	catalytic activity	55	133	188	0.340426	0	1.80679	0.0003738	0.0173779	1.33282	0.16466	0.928064	1.02047	0.0642932	0.730098	2.35327	0.00153804	0.0659996	28	18	9	64	40	29
AAEL008546-RA	conserved hypothetical protein	DIV	399	Actin-binding Rho-activating protein OS=Mus musculus GN=Abra PE=1 SV=1	3e-19	Caenorhabditis elegans - positive regulation of growth rate	6e-20	transcription coactivator activity||transcription cofactor activity||transcription factor binding||protein binding||binding	binding	9	36	45	0.444444	0	2.4466	0.000283454	0.014322	NA	NA	1	2.02072	0.0278196	0.532006	3.44583	0.00154057	0.0659996	4	2	3	20	9	7
AAEL010299-RA	40S ribosomal protein S12	TT	595	40S ribosomal protein S12 OS=Drosophila melanogaster GN=RpS12 PE=2 SV=2	2e-59	Ribosomal protein S12 - Drosophila melanogaster - structural constituent of ribosome - translation - cytosolic small ribosomal subunit - ribosome	1e-59	structural constituent of ribosome||structural molecule activity	structural molecule activity	234	623	857	0.323221	0	1.86086	7.00349e-05	0.00469624	2.11981	0.000406417	0.0538411	1.64584	0.00199507	0.107747	1.74978	0.00163105	0.0685423	77	68	89	277	165	181
AAEL013625-RA	40S ribosomal protein S5	TT	891	40S ribosomal protein S5 OS=Homo sapiens GN=RPS5 PE=1 SV=4	2e-97	Ribosomal protein S5a - Drosophila melanogaster - cytosolic small ribosomal subunit - structural constituent of ribosome - translation - ribosome - mitotic spindle elongation - mitotic spindle organization	5e-97	structural constituent of ribosome||structural molecule activity	structural molecule activity	195	508	703	0.247511	0	1.72824	2.95906e-05	0.00237225	1.61683	0.00272811	0.178297	1.6632	0.000205823	0.0223042	1.62924	0.0016438	0.0688796	80	59	56	164	170	174
AAEL011180-RA	conserved hypothetical protein	DIV	1115	Natterin-3 OS=Thalassophryne nattereri PE=1 SV=1	0.0001	Drosophila melanogaster - farnesoic acid O-methyltransferase activity	2e-29	protein binding||binding	binding	102	247	349	0.252149	0	1.65514	0.000242733	0.012728	2.07642	0.00163399	0.13305	0.699124	0.145343	0.877563	1.90843	0.00165378	0.0691158	37	47	18	88	76	83
AAEL006575-RC	troponin C	CYT/STR	977	Troponin C, isoform 3 OS=Drosophila melanogaster GN=TpnC73F PE=2 SV=2	1e-43	Troponin C at 73F - Drosophila melanogaster - calcium ion binding - bacterial-type flagellum - ciliary or flagellar motility	6e-44	calcium ion binding||metal ion binding||cation binding||ion binding||binding	binding	7	38	45	0.488889	0	2.92883	3.47481e-05	0.00266717	3.76641	0.00514132	0.247879	NA	NA	1	2.71827	0.00166045	0.0692131	4	0	3	22	11	5
AAEL002558-RA	myomesin	CYT/STR	2775	Muscle M-line assembly protein unc-89 OS=Caenorhabditis elegans GN=unc-89 PE=1	3e-53	bent - Drosophila melanogaster - cytoplasm - structural constituent of cytoskeleton - myosin light chain kinase activity - protein amino acid phosphorylation - protein serine/threonine kinase activity - mesoderm development - ATP binding - structural constituent of muscle - Z disc	0	structural constituent of cytoskeleton||structural molecule activity	structural molecule activity	66	146	212	0.330189	0	1.68065	0.000641643	0.0272971	1.03248	0.0909289	0.84158	1.28236	0.0147661	0.38207	2.25133	0.00169814	0.070308	34	19	13	70	40	36
AAEL010756-RA	40S ribosomal protein S19	TT	652	40S ribosomal protein S19a OS=Drosophila melanogaster GN=RpS19a PE=2 SV=3	1e-59	Ribosomal protein S19a - Drosophila melanogaster - cytosolic small ribosomal subunit - translation - structural constituent of ribosome - ribosome - lipid particle - SUMO binding	6e-60	structural constituent of ribosome||structural molecule activity	structural molecule activity	152	389	541	0.340111	0	1.90071	8.4214e-05	0.00544463	1.61657	0.00345996	0.209378	1.54567	0.00224861	0.117609	1.94984	0.00171887	0.070535	76	33	43	184	113	92
AAEL015249-RA	sulphate transporter	TRP	1776	Sodium-independent sulfate anion transporter OS=Bos taurus GN=SLC26A11 PE=2 SV=1	1e-113	Epidermal stripes and patches - Drosophila melanogaster - secondary active sulfate transmembrane transporter activity - sulfate transport - transport - integral to membrane	0	secondary active sulfate transmembrane transporter activity||sulfate transmembrane transporter activity||inorganic anion transmembrane transporter activity||anion transmembrane transporter activity||ion transmembrane transporter activity||substrate\-specific transmembrane transporter activity||substrate\-specific transporter activity||transporter activity	transporter activity	60	207	267	0.411985	0	2.37674	9.0071e-06	0.000907016	-0.0872616	1	1	3.36601	1.35904e-06	0.000536497	2.02128	0.00172318	0.070535	29	17	14	110	62	35
AAEL013255-RA	conserved hypothetical protein	DIV	631	Growth hormone-inducible transmembrane protein OS=Rattus norvegicus GN=Ghitm	4e-21	growth hormone inducible transmembrane protein - Rattus norvegicus - mitochondrion - membrane - integral to membrane	2e-21	transcription regulator activity	transcription regulator activity	32	113	145	0.268966	0	2.13792	1.04383e-05	0.00100688	2.56416	0.00500066	0.244901	1.92427	0.00542058	0.204723	1.98497	0.00173728	0.0709299	11	10	11	39	39	35
AAEL013021-RA	hypothetical protein	TT	288	40S ribosomal protein S5a OS=Drosophila melanogaster GN=RpS5a PE=1 SV=1	5e-07	zgc:153322 - Danio rerio - intracellular - structural constituent of ribosome - small ribosomal subunit - ribosome - translation - ribonucleoprotein complex	2e-07	structural constituent of ribosome||structural molecule activity	structural molecule activity	32	108	140	0.492857	0	2.40698	0.000122334	0.00718783	2.8084	0.00124381	0.112753	1.71062	0.0211246	0.461306	2.3327	0.00179391	0.0725681	10	20	2	69	24	15
AAEL004151-RA	conserved hypothetical protein	UNK	440	60S ribosomal protein L29 OS=Drosophila melanogaster GN=RpL29 PE=1 SV=1	2e-22	Ribosomal protein L29 - Drosophila melanogaster - cytosolic large ribosomal subunit - translation - structural constituent of ribosome - ribosome - chromatin binding	1e-22	structural constituent of ribosome||structural molecule activity	structural molecule activity	169	406	575	0.328696	0	1.7832	0.000201022	0.0107542	1.14102	0.0545405	0.718011	1.5546	0.0033678	0.154676	1.8711	0.00184993	0.0745437	68	66	35	189	130	87
AAEL005901-RB	40S ribosomal protein S3a	TT	1596	40S ribosomal protein S3a OS=Anopheles gambiae GN=RpS3A PE=2 SV=3	1e-134	Ribosomal protein S3A - Drosophila melanogaster - cytosolic small ribosomal subunit - translation - structural constituent of ribosome - cytosolic ribosome - oogenesis - lipid particle - mitotic spindle elongation - mitotic spindle organization - SUMO binding	0	structural constituent of ribosome||structural molecule activity	structural molecule activity	108	260	368	0.25	0	1.61837	0.000232782	0.0122418	0.569838	0.365211	1	1.75823	0.000880589	0.0629318	1.79439	0.00192556	0.0764294	37	44	27	90	78	92
AAEL016620-RA	tRNA-Asp	ncRNA	72	NA	NA	NA	NA	NA	NA	3245	8697	11942	0.437029	0	2.08241	6.69963e-05	0.00452614	2.04863	0.000339126	0.0474938	2.51188	0.000200023	0.0219628	1.78922	0.00195608	0.0772872	1241	1117	887	5219	1864	1614
AAEL004325-RA	ribosomal protein L5	TT	1250	60S ribosomal protein L5 OS=Aedes aegypti GN=RpL5 PE=2 SV=1	1e-171	Ribosomal protein L5 - Drosophila melanogaster - cytosolic large ribosomal subunit - structural constituent of ribosome - translation - 5S rRNA binding - protein binding	0	structural constituent of ribosome||structural molecule activity	structural molecule activity	513	1169	1682	0.320452	0	1.67329	0.000256966	0.0132084	0.942647	0.0666178	0.768734	1.51622	0.0032575	0.152019	1.68314	0.001967	0.0773347	181	161	171	539	357	273
AAEL005269-RC	ubiquinol-cytochrome c reductase complex core protein	MIT	1515	Cytochrome b-c1 complex subunit 2, mitochondrial OS=Mus musculus GN=Uqcrc2 PE=1	2e-61	Drosophila melanogaster - mitochondrial respiratory chain complex III - ubiquinol-cytochrome-c reductase activity - mitochondrial electron transport, ubiquinol to cytochrome c - metalloendopeptidase activity - proteolysis - zinc ion binding - lipid particle	2e-94	ubiquinol\-cytochrome\-c reductase activity||hydrogen ion transmembrane transporter activity||monovalent inorganic cation transmembrane transporter activity||inorganic cation transmembrane transporter activity||cation transmembrane transporter activity||ion transmembrane transporter activity||substrate\-specific transmembrane transporter activity||substrate\-specific transporter activity||transpo…	transporter activity	27	72	99	0.313131	0	1.7688	0.0010926	0.0415787	-0.152576	0.820208	1	1.67219	0.0119954	0.339971	2.4303	0.00199055	0.0774953	10	6	11	29	31	12
AAEL005266-RA	40S ribosomal protein S14	TT	695	40S ribosomal protein S14 OS=Aedes aegypti GN=RpS14 PE=2 SV=1	3e-80	Ribosomal protein S14b - Drosophila melanogaster - structural constituent of ribosome - cytosolic small ribosomal subunit - translation - ribosome	4e-76	structural constituent of ribosome||structural molecule activity	structural molecule activity	253	718	971	0.303811	0	1.87331	5.94476e-05	0.00409281	1.89045	0.00312011	0.197764	1.98757	0.000144168	0.0174131	1.68486	0.00200643	0.0777332	51	103	99	295	206	217
AAEL016737-RA	tRNA-Asp	ncRNA	72	NA	NA	NA	NA	NA	NA	152114	339407	491521	0.293229	0	1.61524	0.000245584	0.0128401	1.14653	0.0213653	0.526258	1.10668	0.00741778	0.252022	1.59679	0.00229604	0.0859428	53544	53047	45523	144128	91321	103958
AAEL017728-RA	U5 spliceosomal RNA [Source: RFAM 9.0]	ncRNA	127	NA	NA	NA	NA	NA	NA	22	81	103	0.349515	0	2.24463	0.000118737	0.00702221	NA	NA	1	2.6998	0.0025508	0.126005	2.20555	0.00249067	0.0911701	1	15	6	36	16	29
AAEL010573-RB	ribosomal protein S25, putative	TT	573	40S ribosomal protein S25 OS=Spodoptera frugiperda GN=RpS25 PE=3 SV=1	1e-54	Ribosomal protein S25 - Drosophila melanogaster - structural constituent of ribosome - cytosolic small ribosomal subunit - translation - ribosome	3e-54	structural constituent of ribosome||structural molecule activity	structural molecule activity	20	89	109	0.348624	0	2.52897	9.35359e-06	0.000921968	1.82013	0.107385	0.850299	2.76476	7.53588e-05	0.0107711	2.30329	0.00252399	0.0919668	6	4	10	38	31	20
AAEL014903-RA	40S ribosomal protein S24	TT	597	40S ribosomal protein S24 OS=Spodoptera frugiperda GN=RpS24 PE=2 SV=1	2e-58	Ribosomal protein S24 - Drosophila melanogaster - translation - cytosolic small ribosomal subunit - structural constituent of ribosome - nucleotide binding - lipid particle	1e-58	structural constituent of ribosome||structural molecule activity	structural molecule activity	156	399	555	0.333333	0	1.82595	0.000115095	0.00685174	0.758413	0.200242	0.950429	2.08387	7.43665e-05	0.0107217	1.75544	0.00256045	0.0926952	51	53	52	185	108	106
AAEL005143-RA	ubiquinone binding protein, putative	MIT	970	Cytochrome b-c1 complex subunit 8 OS=Mus musculus GN=Uqcrq PE=1 SV=3	9e-08	Drosophila melanogaster - mitochondrial respiratory chain complex III - ubiquinol-cytochrome-c reductase activity - ubiquinone binding - mitochondrial electron transport, ubiquinol to cytochrome c - lipid particle	1e-11	ubiquinol\-cytochrome\-c reductase activity||hydrogen ion transmembrane transporter activity||monovalent inorganic cation transmembrane transporter activity||inorganic cation transmembrane transporter activity||cation transmembrane transporter activity||ion transmembrane transporter activity||substrate\-specific transmembrane transporter activity||substrate\-specific transporter activity||transpo…	transporter activity	175	417	592	0.344595	0	1.73684	0.000395468	0.0182441	1.52996	0.0282502	0.578207	1.27277	0.0106097	0.316954	1.85507	0.00257309	0.0926952	56	49	70	204	133	80
AAEL011587-RA	ribosomal protein L27, putative	TT	583	60S ribosomal protein L27 OS=Rattus norvegicus GN=Rpl27 PE=2 SV=2	9e-48	Ribosomal protein L27 - Drosophila melanogaster - translation - structural constituent of ribosome - cytosolic large ribosomal subunit - mitotic spindle organization - mitotic spindle elongation	2e-53	structural constituent of ribosome||structural molecule activity	structural molecule activity	36	105	141	0.368794	0	1.85104	0.000152434	0.00848644	0.80248	0.428145	1	2.00998	0.0116565	0.3367	1.86082	0.00256836	0.0926952	15	12	9	33	52	20
AAEL016178-RA	tRNA-Lys	ncRNA	73	NA	NA	NA	NA	NA	NA	379	1001	1380	0.486957	0	2.11025	0.000334493	0.016263	0.81823	0.421897	1	1.23598	0.0242848	0.500557	2.11008	0.00256908	0.0926952	105	207	67	672	115	214
AAEL016060-RA	tRNA-Arg	ncRNA	73	NA	NA	NA	NA	NA	NA	11934	34802	46736	0.355122	0	1.66951	0.000155841	0.00862289	-0.0598533	0.887685	1	1.30111	0.00285621	0.137264	1.63717	0.00264751	0.0947331	1806	5882	4246	7693	10512	16597
AAEL016006-RA	tRNA-Asp	ncRNA	72	NA	NA	NA	NA	NA	NA	3553	9608	13161	0.469569	0	2.07396	0.000229278	0.0121282	0.817787	0.105558	0.845868	1.63914	0.00214753	0.113035	1.94444	0.00274918	0.0977125	827	1519	1207	6180	1540	1888
AAEL012576-RA	pyruvate kinase	MET	2336	Pyruvate kinase OS=Drosophila melanogaster GN=PyK PE=1 SV=2	0	Pyruvate kinase - Drosophila melanogaster - phosphorylation - pyruvate kinase activity - glycolysis - cytosol - potassium ion binding - magnesium ion binding - lipid particle	0	pyruvate kinase activity||phosphotransferase activity\, alcohol group as acceptor||transferase activity\, transferring phosphorus\-containing groups||transferase activity||catalytic activity	catalytic activity	43	105	148	0.263514	0	1.67779	0.000499979	0.0222146	1.4043	0.0953343	0.844205	1.21133	0.0601227	0.729213	1.80036	0.00279822	0.0987939	21	13	9	39	32	34
AAEL001593-RB	glycerol-3-phosphate dehydrogenase	MIT	2369	Glycerol-3-phosphate dehydrogenase	1e-166	Glycerol 3 phosphate dehydrogenase - Drosophila melanogaster - glycerol-3-phosphate dehydrogenase (NAD+) activity - glycerol-3-phosphate metabolic process - cytoplasm - glycerophosphate shuttle - glycerol-3-phosphate catabolic process - oxidation reduction - glycerol-3-phosphate dehydrogenase complex - NAD or NADH binding - protein homodimerization activity - triglyceride metabolic process - flig…	0	glycerol\-3\-phosphate dehydrogenase (NAD\+) activity||oxidoreductase activity\, acting on the CH\-OH group of donors\, NAD or NADP as acceptor||oxidoreductase activity\, acting on CH\-OH group of donors||oxidoreductase activity||catalytic activity	catalytic activity	17	54	71	0.338028	0	2.02543	0.000545932	0.0239017	0.934524	0.445879	1	1.65978	0.0359564	0.599756	2.34431	0.00279035	0.0987939	5	3	9	24	14	16
AAEL017638-RA	Nuclear RNase P [Source: RFAM 9.0]	ncRNA	282	NA	NA	NA	NA	NA	NA	39	108	147	0.312925	0	1.68331	0.000520314	0.0229472	0.617104	0.427602	1	1.66326	0.0149208	0.382752	2.17745	0.00280487	0.0988097	14	21	4	23	39	46
AAEL008481-RB	60S ribosomal protein L18	TT	741	60S ribosomal protein L18 OS=Aedes aegypti GN=RpL18 PE=2 SV=1	1e-107	Ribosomal protein L18 - Drosophila melanogaster - structural constituent of ribosome - translation - cytosolic large ribosomal subunit - mitotic spindle organization - mitotic spindle elongation	7e-75	structural constituent of ribosome||structural molecule activity	structural molecule activity	83	253	336	0.372024	0	2.08987	8.61241e-05	0.00552849	1.68921	0.0212065	0.524232	2.42903	0.000111918	0.0144969	1.83687	0.00289088	0.101168	18	46	19	125	77	51
AAEL016153-RA	tRNA-Tyr	ncRNA	99	NA	NA	NA	NA	NA	NA	83	242	325	0.461538	0	2.13464	0.000291049	0.0145435	2.80487	0.00140712	0.120983	1.70901	0.0175703	0.420516	1.79545	0.00291039	0.101628	12	52	19	150	47	45
AAEL011789-RA	citrate synthase	MIT	1496	Probable citrate synthase 2, mitochondrial OS=Aedes aegypti GN=AAEL011789 PE=3	0	knockdown - Drosophila melanogaster - tricarboxylic acid cycle - mitochondrial matrix - citrate (Si)-synthase activity - cellular carbohydrate metabolic process	0	citrate (Si)\-synthase activity||transferase activity\, transferring acyl groups\, acyl groups converted into alkyl on transfer||transferase activity\, transferring acyl groups||transferase activity||catalytic activity	catalytic activity	169	356	525	0.291429	0	1.53088	0.00113437	0.0429871	0.84387	0.147994	0.912768	1.15429	0.0178042	0.420853	1.78818	0.00311088	0.10745	69	45	55	153	140	63
AAEL017955-RA	U2 spliceosomal RNA [Source: RFAM 9.0]	ncRNA	195	NA	NA	NA	NA	NA	NA	78	197	275	0.309091	0	1.54262	0.000250054	0.0129447	1.062	0.355633	1	1.28884	0.0182308	0.424532	1.69084	0.00315174	0.108262	33	27	18	40	85	72
AAEL002706-RA	hypothetical protein	TT	555	DNA-directed RNA polymerase subunit beta' OS=Prochlorococcus marinus (strain	0.99		NA			37	155	192	0.677083	0	2.12177	0.000291064	0.0145435	1.21492	0.216079	0.961086	3.27312	0.000323613	0.0319375	2.10558	0.00316159	0.108262	19	12	6	7	18	130
AAEL013712-RA	trypsin	PRO	887	Trypsin 5G1 OS=Aedes aegypti GN=AAEL013712 PE=2 SV=2	1e-156	Trypsin 29F - Drosophila melanogaster - serine-type endopeptidase activity - proteolysis	7e-73	serine\-type endopeptidase activity||serine\-type peptidase activity||peptidase activity\, acting on L\-amino acid peptides||peptidase activity||hydrolase activity||catalytic activity	catalytic activity	35	105	140	0.35	0	2.07708	0.000174454	0.00953573	1.77285	0.0577438	0.736392	1.32625	0.0470953	0.657827	2.39102	0.0031595	0.108262	18	10	7	48	49	8
AAEL012671-RA	conserved hypothetical protein	TT	654	Cyclic AMP-dependent transcription factor ATF-4 OS=Homo sapiens GN=ATF4 PE=1	2e-16	cryptocephal - Drosophila melanogaster - nucleus - transcription factor activity - molting cycle, chitin-based cuticle - metamorphosis - regulation of transcription - pupariation - pupation - protein heterodimerization activity - regulation of transcription, DNA-dependent - protein dimerization activity - sequence-specific DNA binding	5e-26	transcription factor activity||DNA binding||nucleic acid binding||binding	binding	57	137	194	0.252577	0	1.60869	0.000522252	0.0229766	4.89243	2.06698e-05	0.00517827	0.484411	0.41315	1	1.78011	0.00320817	0.109387	22	15	20	49	48	40
AAEL016413-RA	tRNA-Lys	ncRNA	73	NA	NA	NA	NA	NA	NA	2696	6941	9637	0.33911	0	1.8832	8.01821e-05	0.00525936	1.25348	0.0441637	0.668759	2.08063	2.67652e-05	0.00477168	1.66623	0.00323407	0.110034	866	1295	535	3268	1482	2191
AAEL008188-RA	60S ribosomal protein L6	TT	934	60S ribosomal protein L6 OS=Rattus norvegicus GN=Rpl6 PE=1 SV=5	6e-53	Ribosomal protein L6 - Drosophila melanogaster - cytosolic large ribosomal subunit - structural constituent of ribosome - translation - lipid particle - mitotic spindle elongation - mitotic spindle organization	4e-76	structural constituent of ribosome||structural molecule activity	structural molecule activity	521	1121	1642	0.299026	0	1.54627	0.000701962	0.0291751	1.31053	0.0130285	0.415533	1.18379	0.0136817	0.370826	1.62374	0.00333972	0.112666	168	156	197	491	338	292
AAEL017516-RB		TT	1557	60S ribosomal protein L23a OS=Rattus norvegicus GN=Rpl23a PE=2 SV=1	9e-49	ribosomal protein L23a - Rattus norvegicus - nucleotide binding - structural constituent of ribosome - protein binding - intracellular - cytosol - ribosome - translation - translational elongation - rRNA binding	4e-49	nucleotide binding||binding	binding	518	1165	1683	0.313725	0	1.62869	0.000369593	0.0173482	1.48938	0.00372081	0.217986	1.38615	0.00565118	0.209982	1.62168	0.00344079	0.114512	170	149	199	528	322	315
AAEL011471-RD	60S ribosomal protein L17	TT	899	60S ribosomal protein L17 OS=Aedes aegypti GN=RpL17 PE=2 SV=1	1e-106	Ribosomal protein L17 - Drosophila melanogaster - translation - cytosolic large ribosomal subunit - structural constituent of ribosome - mitotic spindle elongation - mitotic spindle organization	6e-87	structural constituent of ribosome||structural molecule activity	structural molecule activity	78	201	279	0.329749	0	1.83058	0.000181731	0.00987366	1.92108	0.0503572	0.699457	1.66729	0.00322112	0.151292	1.72134	0.00344477	0.114512	30	21	27	92	64	45
AAEL013083-RA	conserved hypothetical protein	DIV	1254	Fibroblast growth factor receptor-like 1 OS=Homo sapiens GN=FGFRL1 PE=1 SV=1	1e-14	Drosophila melanogaster - fibroblast growth factor receptor activity - integral to membrane - fibroblast growth factor receptor signaling pathway	1e-46	fibroblast growth factor receptor activity||transmembrane receptor protein tyrosine kinase activity||transmembrane receptor protein kinase activity||protein kinase activity||phosphotransferase activity\, alcohol group as acceptor||transferase activity\, transferring phosphorus\-containing groups||transferase activity||catalytic activity	catalytic activity	221	77	298	0.318792	0	-1.43305	0.0011456	0.0432307	-0.0579179	1	1	-1.27164	0.0826014	0.796625	-1.64852	0.00351201	0.11578	95	51	75	8	51	18
AAEL016546-RA	tRNA-Leu	ncRNA	83	NA	NA	NA	NA	NA	NA	53	141	194	0.293814	0	1.80313	0.0002463	0.0128403	NA	NA	1	1.63232	0.00379843	0.166608	1.87355	0.00370191	0.120543	17	21	15	57	31	53
AAEL009747-RA	40S ribosomal protein S18	TT	717	40S ribosomal protein S18 OS=Spodoptera frugiperda GN=RpS18 PE=2 SV=1	1e-74	Ribosomal protein S18 - Drosophila melanogaster - structural constituent of ribosome - cytosolic small ribosomal subunit - translation - translational initiation - ribosome - RNA binding - lipid particle - mitotic spindle organization - mitotic spindle elongation	3e-73	structural constituent of ribosome||structural molecule activity	structural molecule activity	333	645	978	0.231084	0	1.31991	0.00108741	0.0414688	1.07143	0.0343609	0.61577	0.951061	0.0321312	0.575571	1.43163	0.00397873	0.128245	146	85	102	214	205	226
AAEL011043-RA	conserved hypothetical protein	CYT/STR	450	Cuticle protein 21 OS=Locusta migratoria GN=ACP21 PE=1 SV=1	2e-24	Cuticular protein 62Bb - Drosophila melanogaster - structural constituent of chitin-based cuticle	2e-40	structural constituent of chitin\-based cuticle||structural constituent of cuticle||structural molecule activity	structural molecule activity	831	276	1107	0.434508	0	-1.5112	0.000742036	0.0306289	NA	NA	1	NA	NA	1	-1.57457	0.00425724	0.136195	481	182	168	16	169	91
AAEL006785-RA	60S ribosomal protein L18a	TT	1123	60S ribosomal protein L18a OS=Drosophila melanogaster GN=RpL18A PE=1 SV=1	5e-69	Ribosomal protein L18A - Drosophila melanogaster - structural constituent of ribosome - translation - cytosolic large ribosomal subunit - ribosome - mitotic spindle organization - mitotic spindle elongation	3e-69	structural constituent of ribosome||structural molecule activity	structural molecule activity	456	1014	1470	0.296599	0	1.59778	0.000352364	0.0168592	0.976049	0.0676252	0.768734	1.5865	0.00125171	0.0797929	1.52058	0.00425958	0.136195	148	165	143	436	284	294
AAEL015379-RA	conserved hypothetical protein	TRP	792	Coiled-coil-helix-coiled-coil-helix domain-containing protein 10, mitochondrial	1e-34	coiled-coil-helix-coiled-coil-helix domain containing 10 - Mus musculus - mitochondrion	3e-36			82	181	263	0.34981	0	1.67628	0.000771454	0.031412	1.2983	0.0636631	0.764794	1.16465	0.0233433	0.488676	1.86842	0.00431439	0.137122	36	19	27	92	46	43
AAEL002158-RA	secreted ferritin G subunit precursor, putative	TRP	1063	Ferritin light chain, oocyte isoform OS=Xenopus laevis PE=1 SV=1	2e-09	Ferritin 2 light chain homologue - Drosophila melanogaster - ferrous iron binding - intracellular ferritin complex - cellular iron ion homeostasis - iron ion transport - ferric iron binding - oxidoreductase activity - oxidation reduction - Golgi apparatus	6e-32	ferrous iron binding||iron ion binding||transition metal ion binding||metal ion binding||cation binding||ion binding||binding	binding	59	165	224	0.321429	0	1.88587	6.34933e-05	0.00430561	1.98732	0.00718529	0.30194	1.78956	0.00134269	0.0821466	1.69951	0.0043568	0.137443	36	14	9	54	72	39
AAEL010436-RA	hypothetical protein	UNK	288	Protein G12 OS=Anopheles gambiae GN=AGAP006187 PE=2 SV=2	3e-15		NA			14	60	74	0.445946	0	2.57959	8.54275e-05	0.00550336	NA	NA	1	31.9673	0.000333513	0.0320355	2.27642	0.00436764	0.137443	2	10	2	33	21	6
AAEL002526-RA	conserved hypothetical protein	DIV	458	UPF0327 protein C1orf151 homolog OS=Mus musculus PE=2 SV=1	2e-15	RIKEN cDNA 2310028O11 gene - Mus musculus - integral to membrane - membrane - biological_process - molecular_function - mitochondrion	7e-16	<molecular_function	<molecular_function	11	50	61	0.557377	0	2.753	5.51266e-05	0.00380986	3.68766	0.0080165	0.318602	2.046	0.0333477	0.584322	2.57603	0.00436257	0.137443	2	4	5	34	8	8
AAEL010574-RA	conserved hypothetical protein	DIV	1384	JmjC domain-containing protein B OS=Dictyostelium discoideum GN=jcdB PE=4 SV=1	0.041	conserved domain protein - Colwellia psychrerythraea 34H - molecular_function - biological_process	1e-17	<molecular_function	<molecular_function	271	555	826	0.320823	0	1.57358	0.00114153	0.0431677	1.94265	0.00232071	0.164067	1.01601	0.0451794	0.651026	1.62332	0.0044519	0.139543	120	80	71	265	201	89
AAEL010742-RA	translation elongation factor g	TT	2506	Elongation factor G, mitochondrial OS=Aedes aegypti GN=AAEL010742 PE=3 SV=1	0	Drosophila melanogaster - translation elongation factor activity - mitochondrion - translational elongation - GTP binding - GTPase activity	0	translation elongation factor activity||translation factor activity\, nucleic acid binding||translation regulator activity	translation regulator activity	99	212	311	0.340836	0	1.64762	0.000804519	0.0325379	1.02358	0.0959217	0.844205	1.34252	0.0109757	0.321515	1.81584	0.00451336	0.140914	48	21	30	106	57	49
AAEL008481-RA	60S ribosomal protein L18	TT	738	60S ribosomal protein L18 OS=Aedes aegypti GN=RpL18 PE=2 SV=1	1e-107	Ribosomal protein L18 - Drosophila melanogaster - structural constituent of ribosome - translation - cytosolic large ribosomal subunit - mitotic spindle organization - mitotic spindle elongation	7e-75	structural constituent of ribosome||structural molecule activity	structural molecule activity	265	652	917	0.335878	0	1.77617	0.000188665	0.0101586	1.77805	0.00114945	0.109049	1.70853	0.00156554	0.0895055	1.62208	0.0045549	0.141933	77	105	83	308	189	155
AAEL016273-RA	tRNA-Lys	ncRNA	73	NA	NA	NA	NA	NA	NA	1293	2738	4031	0.265691	0	1.47829	0.00108519	0.0414688	0.674303	0.337582	0.990691	1.6431	0.00106474	0.0723496	1.43109	0.00463663	0.143916	321	692	280	1071	859	808
AAEL013913-RA	stretch regulated skeletal muscle protein, putative	CYT/STR	370	Up-regulated during skeletal muscle growth protein 5 OS=Mus musculus GN=Usmg5	2e-07	upregulated during skeletal muscle growth 5 - Mus musculus - integral to membrane - membrane - mitochondrion - mitochondrial inner membrane	6e-08	structural constituent of ribosome||structural molecule activity	structural molecule activity	44	115	159	0.301887	0	1.78789	0.000341009	0.0164469	2.96166	0.00228364	0.163014	1.08075	0.0743828	0.760806	1.90594	0.00467941	0.144703	16	15	13	48	40	27
AAEL017767-RA	U6 spliceosomal RNA [Source: RFAM 9.0]	ncRNA	107	NA	NA	NA	NA	NA	NA	21	86	107	0.383178	0	2.27291	1.66457e-05	0.00148641	4.26331	0.000716732	0.0804545	2.59304	0.0408591	0.633125	1.86031	0.00479355	0.146253	8	12	1	20	25	41
AAEL013359-RA	DEAD box ATP-dependent RNA helicase	TT	2349	Eukaryotic initiation factor 4A OS=Drosophila melanogaster GN=eIF-4a PE=2 SV=3	1e-156	Eukaryotic initiation factor 4a - Drosophila melanogaster - RNA helicase activity - translation initiation factor activity - eukaryotic translation initiation factor 4F complex - translational initiation - cytosol - single-stranded DNA-dependent ATP-dependent DNA helicase activity - mRNA binding - RNA cap binding - DNA unwinding during replication - instar larval development - imaginal disc growt…	0	RNA helicase activity||helicase activity||nucleoside\-triphosphatase activity||pyrophosphatase activity||hydrolase activity\, acting on acid anhydrides\, in phosphorus\-containing anhydrides||hydrolase activity\, acting on acid anhydrides||hydrolase activity||catalytic activity	catalytic activity	384	756	1140	0.262281	0	1.40094	0.0010047	0.0392267	1.34506	0.0107038	0.366044	0.959548	0.0330857	0.581718	1.45231	0.00481615	0.14635	143	133	108	299	255	202
AAEL016648-RA	tRNA-Lys	ncRNA	73	NA	NA	NA	NA	NA	NA	2851	7011	9862	0.362401	0	1.84953	0.000272785	0.0139787	1.02581	0.11929	0.891792	1.73967	0.000376613	0.034884	1.70553	0.00488819	0.147975	813	1515	523	3574	1431	2006
AAEL008444-RA	conserved hypothetical protein	MET	285	Histone-lysine N-methyltransferase MLL4 OS=Mus musculus GN=Wbp7 PE=1 SV=2	2.4		NA			7	30	37	0.324324	0	2.398	0.000500007	0.0222146	NA	NA	1	NA	NA	1	2.47301	0.00504049	0.150581	1	6	0	12	11	7
AAEL017591-RA	U2 spliceosomal RNA [Source: RFAM 9.0]	ncRNA	177	NA	NA	NA	NA	NA	NA	101	256	357	0.285714	0	1.57966	0.000337741	0.0163768	1.96346	0.000196164	0.0306872	0.914518	0.0717823	0.75137	1.76683	0.00508709	0.150915	31	53	17	63	91	102
AAEL005946-RA	NADH-ubiquinone oxidoreductase subunit B14.5b	ReDox	555	NADH dehydrogenase	2e-06	Drosophila melanogaster - mitochondrial respiratory chain complex I - NADH dehydrogenase (ubiquinone) activity - NADH dehydrogenase activity - mitochondrial electron transport, NADH to ubiquinone	4e-26	NADH dehydrogenase (ubiquinone) activity||NADH dehydrogenase (quinone) activity||oxidoreductase activity\, acting on NADH or NADPH\, quinone or similar compound as acceptor||oxidoreductase activity\, acting on NADH or NADPH||oxidoreductase activity||catalytic activity	catalytic activity	48	110	158	0.341772	0	1.72808	0.00124256	0.046213	1.67713	0.0422206	0.661257	0.987676	0.0988858	0.821564	1.81716	0.00508868	0.150915	24	16	8	54	41	15
AAEL016004-RA	tRNA-Asp	ncRNA	72	NA	NA	NA	NA	NA	NA	1216	2782	3998	0.358679	0	1.7437	0.000593076	0.0256545	1.76803	0.00190381	0.146573	1.09867	0.0225409	0.480488	1.69546	0.00523868	0.154648	339	628	249	1434	555	793
AAEL016887-RA	tRNA-Asp	ncRNA	72	NA	NA	NA	NA	NA	NA	1617	3464	5081	0.354458	0	1.66975	0.000440319	0.0200062	0.639202	0.160853	0.928064	2.17304	0.000189718	0.0209702	1.56517	0.00567106	0.162411	597	577	443	1801	906	757
AAEL016559-RA	tRNA-Glu	ncRNA	72	NA	NA	NA	NA	NA	NA	4882	11494	16376	0.369199	0	1.5032	0.000631298	0.0269205	-0.628265	0.255192	0.970245	0.379153	0.406358	1	1.47062	0.00575408	0.164197	1359	2390	1133	3166	2282	6046
AAEL001151-RA	n-acetylgalactosaminyltransferase	TRP	1887	Putative polypeptide N-acetylgalactosaminyltransferase 9 OS=Drosophila	1e-124	Drosophila melanogaster - polypeptide N-acetylgalactosaminyltransferase activity	0	polypeptide N\-acetylgalactosaminyltransferase activity||acetylgalactosaminyltransferase activity||transferase activity\, transferring hexosyl groups||transferase activity\, transferring glycosyl groups||transferase activity||catalytic activity	catalytic activity	414	160	574	0.247387	0	-1.33349	0.00122736	0.0459318	-0.331844	0.605341	1	-1.30174	0.0049227	0.195803	-1.4981	0.00603026	0.169167	131	141	142	17	92	51
AAEL004423-RA	mitochondrial F0 ATP synthase D chain, putative	MIT	902	ATP synthase subunit d, mitochondrial OS=Drosophila melanogaster GN=ATPsyn-d	5e-60	ATP synthase, subunit d - Drosophila melanogaster - hydrogen-exporting ATPase activity, phosphorylative mechanism - mitochondrial proton-transporting ATP synthase complex, coupling factor F(o) - proton transport - ATP synthesis coupled proton transport - lipid particle	2e-60	hydrogen\-exporting ATPase activity\, phosphorylative mechanism||ATPase activity\, coupled to transmembrane movement of ions\, phosphorylative mechanism||ATPase activity\, coupled to transmembrane movement of ions||ATPase activity\, coupled to transmembrane movement of substances||ATPase activity\, coupled to movement of substances||ATPase activity\, coupled||ATPase activity||nucleoside\-triphosp…	catalytic activity	176	427	603	0.290216	0	1.74247	0.000150195	0.00840197	2.18085	0.000992111	0.0992449	1.55047	0.00211398	0.112339	1.56882	0.00601748	0.169167	85	36	55	175	158	94
AAEL003393-RA	ATP synthase beta subunit	MIT	1695	ATP synthase subunit beta, mitochondrial OS=Drosophila melanogaster	0	ATP synthase-beta - Drosophila melanogaster - hydrogen-exporting ATPase activity, phosphorylative mechanism - proton transport - mitochondrial proton-transporting ATP synthase complex, catalytic core F(1) - proton-transporting ATPase activity, rotational mechanism - ATP synthesis coupled proton transport - hydrogen ion transporting ATP synthase activity, rotational mechanism - nucleotide binding …	0	hydrogen\-exporting ATPase activity\, phosphorylative mechanism||ATPase activity\, coupled to transmembrane movement of ions\, phosphorylative mechanism||ATPase activity\, coupled to transmembrane movement of ions||ATPase activity\, coupled to transmembrane movement of substances||ATPase activity\, coupled to movement of substances||ATPase activity\, coupled||ATPase activity||nucleoside\-triphosp…	catalytic activity	594	1214	1808	0.314159	0	1.52509	0.00105591	0.0408725	1.14233	0.0328503	0.607316	1.32356	0.0107008	0.318805	1.50696	0.0060957	0.169986	201	218	175	568	425	221
AAEL017664-RA	U2 spliceosomal RNA [Source: RFAM 9.0]	ncRNA	195	NA	NA	NA	NA	NA	NA	59	155	214	0.271028	0	1.67538	0.000306757	0.0152013	1.51595	0.0262766	0.550747	1.58948	0.00383328	0.167693	1.69003	0.00617097	0.171722	20	32	7	43	54	58
AAEL013536-RA	ubiquitin (ribosomal protein L40)	TT	810	40S ribosomal protein S27a OS=Drosophila melanogaster GN=RpS27A PE=3 SV=1	3e-38	Ubiquitin-63E - Drosophila melanogaster - response to heat - protein modification process - protein binding - ubiquitin-dependent protein catabolic process - cytoplasm - response to stress - regulation of transcription, DNA-dependent - ribosome biogenesis - nucleus - chromatin organization - cellular process - phagocytosis, engulfment	1e-82	protein binding||binding	binding	502	1028	1530	0.26732	0	1.38606	0.000765767	0.031393	1.45977	0.00958698	0.35183	1.14025	0.0131651	0.361395	1.32853	0.00666678	0.181773	186	165	151	347	409	272
AAEL011081-RB		DIV	1217	HD domain-containing protein 2 OS=Danio rerio GN=hddc2 PE=2 SV=1	2e-40	Drosophila melanogaster - catalytic activity	3e-70	catalytic activity	catalytic activity	35	100	135	0.392593	0	1.69122	0.00047981	0.0215831	1.85062	0.0208727	0.524232	1.37532	0.0262283	0.520509	1.85747	0.00699408	0.189078	18	7	10	16	31	53
AAEL016509-RA	tRNA-Arg	ncRNA	73	NA	NA	NA	NA	NA	NA	181	454	635	0.28189	0	1.70147	0.000663222	0.0278214	NA	NA	1	1.56347	0.0191325	0.435884	1.59043	0.00703815	0.189946	32	112	37	179	99	176
AAEL007385-RB	ferritin subunit 1,	TRP	1244	Ferritin subunit OS=Aedes aegypti GN=FERH PE=1 SV=2	1e-115	Ferritin 1 heavy chain homologue - Drosophila melanogaster - ferrous iron binding - intracellular ferritin complex - cellular iron ion homeostasis - oxidation reduction - iron ion transport - ferric iron binding - oxidoreductase activity - Golgi apparatus	8e-38	ferrous iron binding||iron ion binding||transition metal ion binding||metal ion binding||cation binding||ion binding||binding	binding	78	209	287	0.376307	0	1.69695	0.00014803	0.00832431	2.41194	0.00122155	0.112753	1.39521	0.0080852	0.266506	1.57105	0.00751933	0.197668	29	31	18	58	108	43
AAEL016631-RA	tRNA-Gly	ncRNA	72	NA	NA	NA	NA	NA	NA	4649	11452	16101	0.283026	0	1.55342	0.000769737	0.031412	-0.0386454	1	1	1.54984	0.00184924	0.101189	1.45331	0.00849362	0.21639	1021	2978	650	3104	4557	3791
AAEL009040-RA	hypothetical protein	DIV	2550	Flocculation protein FLO11 OS=Saccharomyces cerevisiae GN=MUC1 PE=1 SV=2	9e-18	Drosophila melanogaster - metabolic process - catalytic activity	2e-33	<molecular_function	<molecular_function	1682	493	2175	0.371034	0	-1.62219	0.00028036	0.0142054	0.219052	0.720267	1	-2.18701	1.3733e-05	0.0031624	-1.48406	0.00867864	0.220048	807	175	700	83	243	167
AAEL009653-RA	40S ribosomal protein S30	TT	586	40S ribosomal protein S30 OS=Rattus norvegicus GN=Fau PE=1 SV=1	3e-22	Ribosomal protein S30 - Drosophila melanogaster - structural constituent of ribosome - cytosolic small ribosomal subunit - translation - lipid particle - mitotic spindle elongation - mitotic spindle organization	1e-41	structural constituent of ribosome||structural molecule activity	structural molecule activity	217	495	712	0.304775	0	1.64185	0.000319012	0.0156368	2.21764	0.000377412	0.0513874	1.56079	0.00366709	0.16349	1.44747	0.00926151	0.230974	72	78	67	217	127	151
AAEL004069-RA	mitochondrial 28S ribosomal protein S14 (s14mt)	MIT	526	28S ribosomal protein S14, mitochondrial OS=Mus musculus GN=Mrps14 PE=2 SV=1	1e-33	mitochondrial ribosomal protein S14 - Drosophila melanogaster - mitochondrial small ribosomal subunit - translation - structural constituent of ribosome - mitochondrial ribosome	9e-48	structural constituent of ribosome||structural molecule activity	structural molecule activity	11	42	53	0.396226	0	2.38023	0.000132639	0.00766842	NA	NA	1	2.47722	0.00273122	0.132797	2.55739	0.00950805	0.233424	6	3	2	21	6	15
AAEL005401-RA	conserved hypothetical protein	DIV	1182	Protein CREG1 OS=Homo sapiens GN=CREG1 PE=1 SV=1	1e-31	Cellular Repressor of E1A-stimulated Genes - Drosophila melanogaster - negative regulation of transcription - protein binding - nucleus - transcription repressor activity	6e-43	protein binding||binding	binding	63	133	196	0.280612	0	1.51303	0.00131658	0.0486648	0.658645	0.256345	0.970245	1.46737	0.0117777	0.336743	1.58065	0.0105805	0.249629	29	19	15	55	45	33
AAEL005435-RB	mitochondrial processing peptidase beta subunit	MIT	1821	Mitochondrial-processing peptidase subunit beta OS=Bos taurus GN=PMPCB PE=2 SV=1	0	Drosophila melanogaster - mitochondrial processing peptidase complex - metalloendopeptidase activity - protein processing - ubiquinol-cytochrome-c reductase activity - mitochondrial matrix - mitochondrial electron transport, ubiquinol to cytochrome c - mitochondrial respiratory chain complex III - proteolysis - zinc ion binding - lipid particle	0	metalloendopeptidase activity||metallopeptidase activity||peptidase activity\, acting on L\-amino acid peptides||peptidase activity||hydrolase activity||catalytic activity	catalytic activity	42	116	158	0.28481	0	1.84789	0.000383404	0.0177785	1.78424	0.0307241	0.587513	1.66224	0.00808465	0.266506	1.70507	0.0107978	0.253197	12	26	4	45	42	29
AAEL004065-RA	conserved hypothetical protein	MIT	867	Coiled-coil-helix-coiled-coil-helix domain-containing protein 3, mitochondrial	2e-10	coiled-coil-helix-coiled-coil-helix domain containing 3 - Rattus norvegicus - protein binding - mitochondrion - mitochondrial inner membrane	9e-10	<molecular_function	<molecular_function	73	232	305	0.32459	0	2.0188	7.48688e-06	0.000789756	3.02665	1.21316e-05	0.00373976	1.67727	0.00375325	0.165944	1.48266	0.0111158	0.258768	31	23	19	77	99	56
AAEL008645-RA	conserved hypothetical protein	DIV	2439	Ran-binding proteins 9/10 homolog OS=Drosophila melanogaster GN=RanBPM PE=1 SV=1	1e-178	Ran-binding protein M - Drosophila melanogaster - cellular_component - Ran GTPase binding - dorsal appendage formation - germ-line stem-cell niche homeostasis - ovarian follicle cell adhesion - cytoskeleton organization	0	Ran GTPase binding||Ras GTPase binding||small GTPase binding||GTPase binding||enzyme binding||protein binding||binding	binding	127	304	431	0.470998	0	1.98533	0.000401188	0.0184138	-0.169089	1	1	2.58269	0.000163258	0.0184974	1.59612	0.0118491	0.272256	55	40	32	203	48	53
AAEL017607-RA	U1 spliceosomal RNA [Source: RFAM 9.0]	ncRNA	166	NA	NA	NA	NA	NA	NA	40	136	176	0.431818	0	1.87621	8.05824e-05	0.00526647	2.32871	0.00473307	0.24138	1.64501	0.0025459	0.126005	2.08266	0.0126048	0.283084	20	9	11	14	46	76
AAEL000647-RA	predicted protein	MET	2118	Maltase 1 OS=Drosophila virilis GN=Mav1 PE=3 SV=1	1e-166	Drosophila melanogaster - alpha-glucosidase activity - carbohydrate metabolic process - cation binding	0	cation binding||ion binding||binding	binding	94	229	323	0.356037	0	1.42179	0.000819619	0.0329271	1.38325	0.0256336	0.549479	1.44872	0.00763065	0.256199	1.3479	0.0126968	0.284749	39	36	19	33	115	81
AAEL016026-RA	tRNA-Lys	ncRNA	73	NA	NA	NA	NA	NA	NA	7865	18000	25865	0.39076	0	1.80473	0.000483087	0.0216449	1.25685	0.0109686	0.372502	2.38143	1.48904e-05	0.00319049	1.49688	0.0128385	0.286475	2450	3801	1614	10107	3880	4013
AAEL016154-RA	tRNA-Tyr	ncRNA	95	NA	NA	NA	NA	NA	NA	175	426	601	0.281198	0	1.68001	0.000819416	0.0329271	1.39999	0.0537072	0.717968	1.88084	0.000911737	0.0648781	1.39111	0.014749	0.314802	40	108	27	169	167	90
AAEL011742-RA	eukaryotic peptide chain release factor subunit	TT	2811	Eukaryotic peptide chain release factor subunit 1 OS=Drosophila melanogaster	0	eukaryotic release factor 1 - Drosophila melanogaster - translational termination - translation release factor activity - translation release factor complex - cytosol - translation termination factor activity - cytoplasm - protein targeting - autophagic cell death - salivary gland cell autophagic cell death - translation release factor activity, codon specific - smoothened signaling pathway	0	translation release factor activity||translation termination factor activity||translation factor activity\, nucleic acid binding||translation regulator activity	translation regulator activity	254	505	759	0.252964	0	1.38637	0.00124669	0.0462711	1.54342	0.00519229	0.247949	1.20451	0.0117799	0.336743	1.2856	0.0158342	0.327014	99	65	90	192	168	145
AAEL000791-RA	hypothetical protein	TT	859	28S ribosomal protein S36, mitochondrial OS=Mus musculus GN=Mrps36 PE=1 SV=1	0.007	mitochondrial ribosomal protein S36 - Mus musculus - ribosome - ribonucleoprotein complex - mitochondrion	0.003	structural constituent of ribosome||structural molecule activity	structural molecule activity	38	100	138	0.311594	0	1.72595	0.00107252	0.0413379	0.0699354	1	1	2.19646	0.00113827	0.0745952	1.75606	0.0162226	0.332876	8	21	9	38	43	19
AAEL007385-RA	ferritin subunit 1,	TRP	1124	Ferritin subunit OS=Aedes aegypti GN=FERH PE=1 SV=2	1e-115	Ferritin 1 heavy chain homologue - Drosophila melanogaster - ferrous iron binding - intracellular ferritin complex - cellular iron ion homeostasis - oxidation reduction - iron ion transport - ferric iron binding - oxidoreductase activity - Golgi apparatus	8e-38	ferrous iron binding||iron ion binding||transition metal ion binding||metal ion binding||cation binding||ion binding||binding	binding	295	670	965	0.289119	0	1.608	0.0003722	0.0173482	1.8138	0.00140973	0.120983	1.79204	0.000208535	0.0224514	1.31532	0.0163585	0.335233	97	103	95	279	236	155
AAEL000766-RA	ubiquinol cytochrome C oxidoreductase-subunit 6.4kD-subunit, putative	MIT	165	Cytochrome b-c1 complex subunit 10 OS=Mus musculus GN=Uqcr PE=2 SV=1	0.0003	Drosophila melanogaster - ubiquinol-cytochrome-c reductase activity - mitochondrial electron transport, ubiquinol to cytochrome c - mitochondrial respiratory chain complex III - electron carrier activity	2e-10	ubiquinol\-cytochrome\-c reductase activity||hydrogen ion transmembrane transporter activity||monovalent inorganic cation transmembrane transporter activity||inorganic cation transmembrane transporter activity||cation transmembrane transporter activity||ion transmembrane transporter activity||substrate\-specific transmembrane transporter activity||substrate\-specific transporter activity||transpo…	transporter activity	11	36	47	0.446809	0	2.16423	0.000940915	0.0370573	NA	NA	1	1.79364	0.0334452	0.584322	2.04628	0.0179906	0.35149	4	1	6	21	9	6
AAEL016028-RA	tRNA-Lys	ncRNA	73	NA	NA	NA	NA	NA	NA	2179	5694	7873	0.314874	0	1.8509	7.27744e-05	0.00484393	2.026	0.00602332	0.272532	2.18544	1.00071e-05	0.00247717	1.34527	0.0186075	0.358267	655	1023	501	2479	1377	1838
AAEL017814-RA	U1 spliceosomal RNA [Source: RFAM 9.0]	ncRNA	166	NA	NA	NA	NA	NA	NA	79	284	363	0.369146	0	1.88439	2.81868e-05	0.00227997	1.48535	0.107437	0.850299	2.16707	9.21664e-06	0.00238769	1.49656	0.0205617	0.377629	36	22	21	19	131	134
AAEL005866-RA	conserved hypothetical protein	MIT	611	Succinate dehydrogenase subunit 5, mitochondrial OS=Aedes aegypti GN=AAEL005866	2e-89	succinate dehydrogenase complex assembly factor 2 - Mus musculus - mitochondrion - biological_process - molecular_function	6e-31	<molecular_function	<molecular_function	46	109	155	0.290323	0	1.70218	0.000661533	0.0278152	2.40753	0.00537051	0.253155	1.59368	0.00781398	0.260419	1.38785	0.0242801	0.414376	26	10	10	45	28	36
AAEL007965-RA	conserved hypothetical protein	TRP	438	Glutamate receptor 1 OS=Drosophila melanogaster GN=Glu-RI PE=2 SV=2	4e-43	Glutamate receptor IB - Drosophila melanogaster - ionotropic glutamate receptor activity - ionotropic glutamate receptor complex - alpha-amino-3-hydroxy-5-methyl-4-isoxazole propionate selective glutamate receptor activity - membrane - extracellular-glutamate-gated ion channel activity	5e-44	ionotropic glutamate receptor activity||glutamate receptor activity||transmembrane receptor activity||receptor activity||signal transducer activity||molecular transducer activity	molecular transducer activity	4	20	24	0.416667	0	2.58525	0.00105215	0.0408725	NA	NA	1	NA	NA	1	3.38097	0.0264641	0.428675	2	2	0	7	10	3
AAEL016634-RA	tRNA-Asp	ncRNA	72	NA	NA	NA	NA	NA	NA	8890	19963	28853	0.415867	0	1.79665	0.000653542	0.0276079	1.67587	0.00501294	0.244901	3.17777	4.07132e-05	0.00655363	1.21396	0.0297446	0.458049	2564	3883	2443	11999	3246	4718
AAEL004151-RE	conserved hypothetical protein	UNK	464	60S ribosomal protein L29 OS=Drosophila melanogaster GN=RpL29 PE=1 SV=1	2e-22	Ribosomal protein L29 - Drosophila melanogaster - cytosolic large ribosomal subunit - translation - structural constituent of ribosome - ribosome - chromatin binding	1e-22	structural constituent of ribosome||structural molecule activity	structural molecule activity	97	217	314	0.321656	0	1.62186	0.000811202	0.0327348	0.20212	1	1	2.54547	1.40516e-05	0.00318656	1.36354	0.0309683	0.466958	32	32	33	101	61	55
AAEL005266-RB	40S ribosomal protein S14	TT	720	40S ribosomal protein S14 OS=Aedes aegypti GN=RpS14 PE=2 SV=1	3e-80	Ribosomal protein S14b - Drosophila melanogaster - structural constituent of ribosome - cytosolic small ribosomal subunit - translation - ribosome	4e-76	structural constituent of ribosome||structural molecule activity	structural molecule activity	16	51	67	0.328358	0	1.97724	0.00045784	0.0206463	NA	NA	1	3.72975	0.00833769	0.269998	1.46352	0.0358672	0.498789	7	3	6	18	22	11
AAEL017855-RA	U4 spliceosomal RNA [Source: RFAM 9.0]	ncRNA	133	NA	NA	NA	NA	NA	NA	14	74	88	0.340909	0	2.63142	1.45003e-06	0.000207584	3.09843	0.00987269	0.356482	3.43834	6.71239e-06	0.0018863	1.53568	0.04042	0.521562	6	4	4	18	30	26
AAEL004887-RA	hypothetical protein	DIV	459	Clusterin OS=Sus scrofa GN=CLU PE=1 SV=1	1.8		NA			20	72	92	0.326087	0	2.17785	3.62159e-05	0.00273331	4.53537	2.05282e-07	0.000167704	0.490485	0.491246	1	1.70882	0.0402292	0.521562	14	3	3	21	30	21
AAEL012570-RA	hypothetical protein	DIV	666	Protein BANP OS=Danio rerio GN=banp PE=2 SV=1	3.2		NA			314	847	1161	0.492679	0	1.61931	0.000598496	0.0257653	1.82143	0.00445317	0.237222	1.52094	0.00165639	0.0927872	1.16689	0.0448601	0.545274	113	140	61	171	572	104
AAEL010850-RC	troponin i	CYT/STR	1255	Troponin I OS=Drosophila melanogaster GN=wupA PE=1 SV=3	3e-95	wings up A - Drosophila melanogaster - muscle homeostasis - muscle organ development - nervous system development - skeletal muscle tissue development - troponin complex - tropomyosin binding - actin binding - myofibril assembly - sarcomere organization - heart development - cardiac muscle tissue development	1e-95	tropomyosin binding||cytoskeletal protein binding||protein binding||binding	binding	47	121	168	0.333333	0	1.72465	0.000334222	0.016263	2.07597	0.0373042	0.629474	2.56243	8.46078e-05	0.0115934	1.13416	0.046032	0.55158	26	14	7	38	56	27
AAEL004151-RD	conserved hypothetical protein	UNK	496	60S ribosomal protein L29 OS=Drosophila melanogaster GN=RpL29 PE=1 SV=1	4e-19	Ribosomal protein L29 - Drosophila melanogaster - cytosolic large ribosomal subunit - translation - structural constituent of ribosome - ribosome - chromatin binding	2e-19	structural constituent of ribosome||structural molecule activity	structural molecule activity	32	83	115	0.313043	0	1.82023	0.000509962	0.0226012	NA	NA	1	2.92521	0.00075489	0.0566338	1.23733	0.0478065	0.558081	17	8	7	36	31	16
AAEL017948-RA		ncRNA	124	NA	NA	NA	NA	NA	NA	89	228	317	0.350158	0	1.567	0.000292011	0.0145505	1.41778	0.00589918	0.268568	1.85763	0.0003078	0.0309292	1.21477	0.0483651	0.561383	54	21	14	34	83	111
AAEL011308-RA	serine threonine-protein kinase	DIV	4400	Serine/threonine-protein kinase/endoribonuclease ire-1 OS=Caenorhabditis elegans	1e-164	ire-1 - Drosophila melanogaster - protein serine/threonine kinase activity - protein amino acid phosphorylation - protein kinase activity - endoribonuclease activity, producing 5'-phosphomonoesters - mRNA processing - ATP binding	0	protein kinase activity||phosphotransferase activity\, alcohol group as acceptor||transferase activity\, transferring phosphorus\-containing groups||transferase activity||catalytic activity	catalytic activity	768	217	985	0.515736	0	-1.73814	0.000257021	0.0132084	NA	NA	1	-0.939382	0.0328008	0.580438	-0.986252	0.0522875	0.578115	143	508	117	34	109	74
AAEL006724-RA	conserved hypothetical protein	DIV	1265	Protein TSSC1 OS=Gecko japonicus GN=TSSC1 PE=2 SV=1	8e-76	tumor suppressing subtransferable candidate 1 - Rattus norvegicus - protein binding	8e-74	<molecular_function	<molecular_function	69	244	313	0.357827	0	2.01275	2.25619e-06	0.000299243	-0.0409854	0.856641	1	2.5973	3.20662e-08	2.65829e-05	1.24581	0.0542547	0.583943	26	22	21	50	82	112
AAEL017609-RA	U1 spliceosomal RNA [Source: RFAM 9.0]	ncRNA	164	NA	NA	NA	NA	NA	NA	452	1281	1733	0.3191	0	1.73654	3.04952e-05	0.00240206	2.44542	1.46214e-05	0.00430016	1.68195	0.000125936	0.0158183	0.905731	0.0624976	0.617338	142	230	80	306	553	422
AAEL002097-RB	conserved hypothetical protein	TRP	1690	Golgin-84 OS=Drosophila melanogaster GN=Golgin84 PE=1 SV=2	4e-79	Golgin84 - Drosophila melanogaster - biological_process - molecular_function - cellular_component	2e-79	<molecular_function	<molecular_function	325	1401	1726	0.535921	0	2.29226	2.99056e-07	5.67829e-05	3.01429	2.51629e-07	0.000189307	1.06285	0.0194093	0.438428	1.11888	0.0652278	0.633846	172	79	74	226	925	250
AAEL003986-RB	conserved hypothetical protein	DIV	1064	Death-associated protein 1 OS=Bos taurus GN=DAP PE=3 SV=3	3e-09	death-associated protein - Mus musculus - apoptosis	4e-08			54	13	67	0.313433	0	-1.9311	0.00088952	0.0352641	-3.40746	0.000725583	0.080831	-1.12223	0.205991	0.938837	-1.61386	0.0777946	0.675127	21	12	21	1	6	6
AAEL009798-RA	transcription factor IIIA, putative	TT	1310	Zinc finger protein 26 OS=Mus musculus GN=Zfp26 PE=2 SV=2	3e-22	zgc:194336 - Danio rerio - nucleic acid binding - zinc ion binding - intracellular - biological_process	3e-24	nucleic acid binding||binding	binding	143	443	586	0.520478	0	1.78447	8.24714e-05	0.00537047	NA	NA	1	-0.0462172	1	1	-0.999121	0.079774	0.681046	74	35	34	64	305	74
AAEL010978-RA	hypothetical protein	DIV	6853	Protein ELYS homolog OS=Drosophila melanogaster GN=CG14215 PE=1 SV=2	1e-108	AT hook containing transcription factor 1 - Rattus norvegicus - condensed chromosome kinetochore - chromatin - cytokinesis - transcription factor activity - nucleus - cytoplasm - nuclear matrix - Nup107-160 complex - regulation of transcription - nuclear pore complex assembly	7e-64	transcription factor activity||DNA binding||nucleic acid binding||binding	binding	1180	312	1492	0.532842	0	-1.66815	0.000293375	0.0145782	-1.08231	0.0297579	0.585976	-2.35154	1.6259e-05	0.00332808	-1.01266	0.0844763	0.694791	795	283	102	43	147	122
AAEL017631-RA	U2 spliceosomal RNA [Source: RFAM 9.0]	ncRNA	195	NA	NA	NA	NA	NA	NA	236	527	763	0.306684	0	1.37417	0.00105475	0.0408725	1.34497	0.0235483	0.543293	1.4815	0.00172512	0.0956605	0.902793	0.0860681	0.699572	66	119	51	125	168	234
AAEL017960-RA	U1 spliceosomal RNA [Source: RFAM 9.0]	ncRNA	166	NA	NA	NA	NA	NA	NA	142	602	744	0.413978	0	2.1303	4.79147e-07	8.15364e-05	2.04662	4.06944e-05	0.00880017	2.22823	3.55583e-06	0.00111237	1.36459	0.094462	0.728381	49	51	42	63	231	308
AAEL010787-RD	DEAD box ATP-dependent RNA helicase	TT	3004	ATP-dependent RNA helicase p62 OS=Drosophila melanogaster GN=Rm62 PE=1 SV=3	1e-173	Rm62 - Drosophila melanogaster - ATP-dependent RNA helicase activity - mRNA binding - protein binding - RNA interference - ATP binding - nucleic acid binding - nucleus - regulation of alternative nuclear mRNA splicing, via spliceosome - antimicrobial humoral response - polytene chromosome puff	0	ATP\-dependent RNA helicase activity||ATP\-dependent helicase activity||purine NTP\-dependent helicase activity||helicase activity||nucleoside\-triphosphatase activity||pyrophosphatase activity||hydrolase activity\, acting on acid anhydrides\, in phosphorus\-containing anhydrides||hydrolase activity\, acting on acid anhydrides||hydrolase activity||catalytic activity	catalytic activity	106	222	328	0.310976	0	1.34533	0.00122229	0.0458371	2.07546	0.00659	0.286704	1.69784	0.000561414	0.0465222	0.845111	0.0998929	0.744305	51	33	22	54	66	102
AAEL017691-RA	U1 spliceosomal RNA [Source: RFAM 9.0]	ncRNA	164	NA	NA	NA	NA	NA	NA	105	253	358	0.354749	0	1.37463	0.0010695	0.0413099	1.78762	0.00645606	0.285094	1.73699	0.000664056	0.0514488	0.903011	0.100209	0.744305	44	36	25	30	96	127
AAEL004876-RA	guanylate cyclase	TRP	1917	Atrial natriuretic peptide receptor A OS=Homo sapiens GN=NPR1 PE=2 SV=1	3e-73	Drosophila melanogaster - guanylate cyclase activity - receptor activity - cyclic nucleotide biosynthetic process - intracellular signaling cascade	0	nucleotide binding||binding	binding	483	1798	2281	0.580447	0	2.08507	5.42779e-05	0.00376563	0.671957	0.243066	0.970117	2.5805	2.25289e-05	0.00415033	-1.086	0.104577	0.74929	206	210	67	322	1324	152
AAEL016236-RA	tRNA-Tyr	ncRNA	98	NA	NA	NA	NA	NA	NA	81	193	274	0.350365	0	1.72634	0.000885303	0.0352397	2.16117	0.0012308	0.112753	1.22713	0.0496103	0.67366	1.04948	0.103355	0.74929	18	42	21	96	59	38
AAEL006740-RA	hypothetical protein	MIT	585	Hepatocellular carcinoma down-regulated mitochondrial carrier homolog OS=Rattus	1.4		NA			48	11	59	0.423729	0	-2.01046	0.00100965	0.0393349	-1.70064	0.0260826	0.550279	-2.58542	0.0130594	0.359677	-1.81458	0.109395	0.752523	12	25	11	1	6	4
AAEL017629-RA		ncRNA	91	NA	NA	NA	NA	NA	NA	360	903	1263	0.351544	0	1.38093	0.000448286	0.020317	1.42656	0.00124428	0.112753	0.94461	0.050581	0.679605	1.05818	0.117989	0.772762	120	120	120	112	444	347
AAEL016680-RA	tRNA-Tyr	ncRNA	95	NA	NA	NA	NA	NA	NA	72	184	256	0.34375	0	1.84037	0.000347525	0.0167164	2.69212	0.000118161	0.0201271	0.950939	0.113394	0.843966	0.90398	0.12826	0.798255	21	38	13	88	43	53
AAEL000873-RA	pickpocket	TRP	1518	Sodium channel protein Nach OS=Drosophila melanogaster GN=Nach PE=2 SV=2	1e-28	Drosophila melanogaster - amiloride-sensitive sodium channel activity - membrane - sodium ion transport	0	amiloride\-sensitive sodium channel activity||sodium channel activity||cation channel activity||metal ion transmembrane transporter activity||cation transmembrane transporter activity||ion transmembrane transporter activity||substrate\-specific transmembrane transporter activity||substrate\-specific transporter activity||transporter activity	transporter activity	2491	866	3357	0.382186	0	-1.46721	0.000666064	0.0278758	0.12441	1	1	-1.49415	0.00126885	0.0799908	-1.18522	0.153165	0.830104	727	1283	481	98	255	513
AAEL000140-RA	conserved hypothetical protein	TRP	2065	Zinc finger protein 37 OS=Mus musculus GN=Zfp37 PE=2 SV=3	1e-21	Drosophila melanogaster - nucleus - zinc ion binding - nucleic acid binding	4e-24	DNA binding||nucleic acid binding||binding	binding	185	3437	3622	0.415792	0	4.47448	1.64036e-25	2.95889e-21	5.21358	2.62253e-23	3.85643e-19	-0.092287	0.900884	1	0.758531	0.194442	0.883104	86	62	37	770	1506	1161
AAEL013871-RA	conserved hypothetical protein	UNK	619	Uncharacterized protein C17orf90 homolog OS=Mus musculus PE=2 SV=1	2e-16	RIKEN cDNA 1810049H13 gene - Mus musculus - mitochondrion	1e-16	<molecular_function	<molecular_function	8	35	43	0.372093	0	2.4007	0.000371705	0.0173482	NA	NA	1	3.15289	0.000164	0.0184974	1.49041	0.19434	0.883104	4	3	1	11	16	8
AAEL011296-RA	conserved hypothetical protein	DIV	285	Histone-lysine N-methyltransferase MLL4 OS=Mus musculus GN=Wbp7 PE=1 SV=2	1.8		NA			28	79	107	0.308411	0	1.76604	0.000339713	0.0164283	3.23126	0.0613803	0.755944	3.7551	1.988e-05	0.00378862	0.80626	0.196374	0.885297	11	10	7	23	33	23
AAEL001282-RA	hypothetical protein	MET	1447	Putative pectinesterase/pectinesterase inhibitor 43 OS=Arabidopsis thaliana	0.012	AT4G15980 - Arabidopsis thaliana - plant-type cell wall - pectinesterase activity	0.006	enzyme inhibitor activity||enzyme regulator activity	enzyme regulator activity	40	189	229	0.406114	0	2.33762	3.79693e-07	6.91809e-05	0.824118	0.307712	0.985604	3.37623	1.79534e-09	2.12619e-06	0.864424	0.218419	0.905358	17	7	16	24	93	72
AAEL012763-RA	conserved hypothetical protein	IMM	1293	Toll-like receptor 8 OS=Mus musculus GN=Tlr8 PE=2 SV=1	8e-05	zgc:153913 - Danio rerio - protein binding - cellular_component - biological_process	5e-08	protein binding||binding	binding	247	45	292	0.650685	0	-2.41355	3.02087e-05	0.00240046	NA	NA	1	-0.336916	0.600184	1	-0.951239	0.230575	0.919699	23	190	34	6	28	11
AAEL017663-RA		ncRNA	84	NA	NA	NA	NA	NA	NA	4431	1504	5935	0.356529	0	-1.49164	0.000367285	0.0172979	-1.43639	0.00206928	0.155249	-1.57435	0.000684187	0.0525177	1.29595	0.230575	0.919699	2116	1255	1060	139	962	403
AAEL007438-RA	dipeptidyl-peptidase	PRO	1086	Inactive dipeptidyl peptidase 10 OS=Homo sapiens GN=DPP10 PE=1 SV=1	4e-25	Drosophila melanogaster - dipeptidyl-peptidase activity - serine-type peptidase activity - proteolysis - membrane	0	dipeptidyl\-peptidase activity||exopeptidase activity||peptidase activity\, acting on L\-amino acid peptides||peptidase activity||hydrolase activity||catalytic activity	catalytic activity	142	517	659	0.350531	0	1.99851	2.51498e-06	0.000328734	-1.10336	0.0695879	0.770438	2.92601	8.85191e-11	1.83456e-07	0.76512	0.250104	0.934823	35	48	59	108	231	178
AAEL008806-RA	testis development protein prtd	DIV	3099	Uncharacterized protein KIAA1310 OS=Mus musculus GN=Kiaa1310 PE=2 SV=1	3e-89	Reduction in Cnn dots 1 - Drosophila melanogaster - centriole replication	0	<molecular_function	<molecular_function	836	201	1037	0.662488	0	-1.89657	0.0010854	0.0414688	-0.439122	0.380961	1	NA	NA	1	0.519318	0.323545	0.968448	103	687	46	43	68	90
AAEL010423-RA	ARL3, putative	DIV	1044	ADP-ribosylation factor-related protein 1 OS=Bos taurus GN=ARFRP1 PE=2 SV=1	6e-72	Drosophila melanogaster - GTPase activity - intracellular - GTP binding - small GTPase mediated signal transduction	2e-94	GTPase activity||nucleoside\-triphosphatase activity||pyrophosphatase activity||hydrolase activity\, acting on acid anhydrides\, in phosphorus\-containing anhydrides||hydrolase activity\, acting on acid anhydrides||hydrolase activity||catalytic activity	catalytic activity	303	793	1096	0.513686	0	1.60786	0.00108363	0.0414688	1.89077	0.00267906	0.175873	0.994228	0.0433307	0.645214	0.546972	0.342004	0.968448	144	117	42	150	563	80
AAEL006647-RA	dynein light chain, putative	CYT/STR	1217	Dynein light chain Tctex-type OS=Drosophila melanogaster GN=Dlc90F PE=1 SV=1	3e-55	Dynein light chain 90F - Drosophila melanogaster - microtubule associated complex - ATPase activity, coupled - dynein complex - microtubule-based movement - spermatid development - protein homodimerization activity - dynein intermediate chain binding	1e-55	ATPase activity\, coupled||ATPase activity||nucleoside\-triphosphatase activity||pyrophosphatase activity||hydrolase activity\, acting on acid anhydrides\, in phosphorus\-containing anhydrides||hydrolase activity\, acting on acid anhydrides||hydrolase activity||catalytic activity	catalytic activity	131	291	422	0.312796	0	1.65101	0.000360654	0.0170748	1.90848	0.000664626	0.0769553	2.02257	0.000528203	0.0451423	0.578935	0.329347	0.968448	58	37	36	132	80	79
AAEL013330-RA	alkaline phosphatase	DIV	1677	Alkaline phosphatase, tissue-nonspecific isozyme OS=Gallus gallus GN=ALPL PE=2	1e-104	Drosophila melanogaster - alkaline phosphatase activity - metabolic process	0	alkaline phosphatase activity||phosphatase activity||phosphoric ester hydrolase activity||hydrolase activity\, acting on ester bonds||hydrolase activity||catalytic activity	catalytic activity	69	178	247	0.37247	0	1.71097	0.000997861	0.0390443	-0.270658	1	1	1.98791	0.00147902	0.0862884	0.671633	0.322637	0.968448	17	33	19	67	92	19
AAEL017042-RA		TRP	438	Golgi apparatus membrane protein tvp38 OS=Neosartorya fischeri (strain ATCC 1020	3.4		NA			11	39	50	0.3	0	2.12875	0.00035859	0.0170263	2.84245	0.0156289	0.446427	3.20524	0.000874457	0.0627641	0.826769	0.332121	0.968448	7	1	3	13	15	11
AAEL007697-RA	conserved hypothetical protein	TT	760	rRNA-processing protein FCF1 homolog OS=Pongo abelii GN=FCF1 PE=2 SV=1	2e-70	Bekka - Drosophila melanogaster - transcription activator activity - chromatin-mediated maintenance of transcription - nucleus	9e-77	transcription activator activity||transcription regulator activity	transcription regulator activity	138	23	161	0.63354	0	-2.6082	1.39774e-05	0.00129961	NA	NA	1	NA	NA	1	-0.701622	0.425326	0.984594	18	18	102	3	9	11
AAEL008592-RA	ribonuclease iii	TT	4248	Ribonuclease 3 OS=Mus musculus GN=Rnasen PE=1 SV=1	0	drosha - Drosophila melanogaster - nucleus - primary microRNA processing - ribonuclease III activity - double-stranded RNA binding	0	ribonuclease III activity||endoribonuclease activity\, producing 5'\-phosphomonoesters||endonuclease activity\, active with either ribo\- or deoxyribonucleic acids and producing 5'\-phosphomonoesters||endonuclease activity||nuclease activity||hydrolase activity\, acting on ester bonds||hydrolase activity||catalytic activity	catalytic activity	532	4441	4973	0.4814	0	3.15084	1.82396e-14	4.11258e-11	-0.476886	0.366491	1	3.90233	6.56635e-18	1.0887e-13	-0.399882	0.432831	0.985278	242	145	145	517	2394	1530
AAEL017305-RA	odorant receptor [Source:Aedes_ManualAnnotation;Acc:AAEL800076]	CSR	1266	Putative odorant receptor 7a OS=Drosophila melanogaster GN=Or7a PE=3 SV=1	4e-06	Odorant receptor 7a - Drosophila melanogaster - olfactory receptor activity - integral to membrane - sensory perception of smell - odorant binding - membrane	2e-06	olfactory receptor activity||G\-protein coupled receptor activity||transmembrane receptor activity||receptor activity||signal transducer activity||molecular transducer activity	molecular transducer activity	50	539	589	0.497453	0	3.80305	1.29355e-13	1.79486e-10	4.8548	1.90478e-13	1.40049e-09	0.612065	0.296915	0.987826	0.617186	0.455429	0.986352	27	14	9	166	293	80
AAEL005330-RA	atrial natriuretic peptide receptor	TRP	2961	Guanylate cyclase 32E OS=Drosophila melanogaster GN=Gyc32E PE=1 SV=4	0	Guanyl cyclase at 32E - Drosophila melanogaster - guanylate cyclase activity - plasma membrane - receptor activity - cGMP biosynthetic process - signal transduction - protein tyrosine kinase activity - protein amino acid phosphorylation - cyclic nucleotide biosynthetic process - ATP binding - intracellular signaling cascade	0	guanylate cyclase activity||phosphorus\-oxygen lyase activity||lyase activity||catalytic activity	catalytic activity	83	190	273	0.435897	0	1.91199	0.000552954	0.0241506	NA	NA	1	0.323993	0.524424	1	0.465754	0.476752	0.995337	45	23	15	119	38	33
AAEL009089-RA	autophagy-specific protein, putative	DIV	620	Autophagy protein 12-like OS=Drosophila melanogaster GN=Atg12 PE=3 SV=3	6e-30	Autophagy-specific gene 12 - Drosophila melanogaster - cytoplasm - autophagy - salivary gland cell autophagic cell death - autophagic cell death - molecular_function - autophagic vacuole formation	3e-30	<molecular_function	<molecular_function	24	101	125	0.616	0	2.1667	0.000140655	0.00802891	NA	NA	1	3.02405	5.01426e-06	0.00145853	-0.487782	0.498492	0.996785	13	6	5	9	77	15
AAEL009382-RA	conserved hypothetical protein	DIV	1977	JmjC domain-containing protein CG2982 OS=Drosophila melanogaster GN=CG2982 PE=1	1e-128	zgc:162967 - Danio rerio - biological_process - cellular_component - molecular_function	0	<molecular_function	<molecular_function	392	1267	1659	0.394816	0	1.90007	1.5728e-06	0.000223388	2.55952	1.83156e-08	2.44847e-05	0.175399	0.668877	1	-0.381896	0.484141	0.996785	183	125	84	238	655	374
AAEL009656-RA	cytochrome P450 [Source:Aedes_ManualAnnotation;Acc:AAEL800328]	ReDox	1536	Probable cytochrome P450 6d5 OS=Drosophila melanogaster GN=Cyp6d5 PE=1 SV=1	1e-98	Cyp6d5 - Drosophila melanogaster - microsome - electron carrier activity - membrane - heme binding - oxidation reduction - monooxygenase activity	5e-99	electron carrier activity	electron carrier activity	52	181	233	0.635193	0	1.84422	0.000749657	0.0308645	-0.518743	0.522287	1	NA	NA	1	-0.462038	0.516932	0.999018	21	14	17	14	19	148
AAEL003140-RA	retinoblastoma binding protein	TT	1681	Retinoblastoma-binding protein 5 OS=Homo sapiens GN=RBBP5 PE=1 SV=2	0	retinoblastoma binding protein 5 - Rattus norvegicus - protein binding - nucleus - histone methyltransferase complex	0	protein binding||binding	binding	106	297	403	0.409429	0	1.63033	0.000148137	0.00832431	2.59856	9.23884e-07	0.000468473	0.259945	0.611974	1	-0.41651	0.537099	1	55	24	27	40	165	92
AAEL003232-RA	conserved hypothetical protein	CYT/STR	1030	Pupal cuticle protein 36 OS=Manduca sexta GN=PCP36 PE=1 SV=1	8e-26	Cuticular protein 49Ab - Drosophila melanogaster - structural constituent of chitin-based cuticle	3e-27	structural constituent of chitin\-based larval cuticle||structural constituent of chitin\-based cuticle||structural constituent of cuticle||structural molecule activity	structural molecule activity	30	109	139	0.546763	0	1.97178	0.000129258	0.00752112	3.15154	2.07765e-05	0.00517827	1.7691	0.00739491	0.252022	-0.363824	0.806724	1	15	8	7	12	76	21
AAEL001050-RA	conserved hypothetical protein	DIV	2331	SET and MYND domain-containing protein 4 OS=Pongo abelii GN=SMYD4 PE=2 SV=1	3e-28	Drosophila melanogaster - zinc ion binding - nucleus - cytoplasm - transcription repressor activity	9e-62			82	198	280	0.385714	0	1.52866	0.000651543	0.027593	0.339309	0.543826	1	2.37813	1.921e-05	0.00378862	-0.329277	0.537099	1	33	35	14	49	108	41
AAEL012884-RA	conserved hypothetical protein	DIV	1800	Hermansky-Pudlak syndrome 1 protein homolog OS=Macaca fascicularis GN=HPS1 PE=2	9e-39	HPS - Drosophila melanogaster - phagocytosis, engulfment	0	<molecular_function	<molecular_function	277	64	341	0.665689	0	-2.08167	0.000613404	0.0262882	NA	NA	1	NA	NA	1	-0.303029	0.754097	1	27	23	227	15	21	28
AAEL005871-RA	conserved hypothetical protein	DIV	3540	BCoR-like protein 1 OS=Mus musculus GN=Bcorl1 PE=2 SV=1	5e-42	Drosophila melanogaster - molecular_function - spindle microtubule - wing disc dorsal/ventral pattern formation	0	<molecular_function	<molecular_function	204	677	881	0.540295	0	2.46805	3.03532e-05	0.00240136	0.482409	0.357914	1	NA	NA	1	-0.301209	0.561117	1	78	55	71	476	121	80
AAEL014893-RA	cytochrome P450 [Source:Aedes_ManualAnnotation;Acc:AAEL800329]	ReDox	1667	Probable cytochrome P450 6a14 OS=Drosophila melanogaster GN=Cyp6a14 PE=1 SV=2	1e-123	Cyp6a14 - Drosophila melanogaster - microsome - electron carrier activity - membrane - monooxygenase activity - heme binding - oxidation reduction	0	electron carrier activity	electron carrier activity	115	418	533	0.684803	0	2.72159	0.000166714	0.00914036	NA	NA	1	0.00582271	1	1	-0.295044	0.525163	1	30	52	33	365	21	32
AAEL005902-RA	conserved hypothetical protein	UNK	3355	Protein CLEC16A OS=Mus musculus GN=Clec16a PE=2 SV=2	0	zgc:56230 - Danio rerio - molecular_function - cellular_component - biological_process	0	<molecular_function	<molecular_function	295	846	1141	0.422436	0	1.72223	2.58477e-05	0.00210969	2.80966	6.75845e-07	0.000354939	0.552344	0.223826	0.957429	-0.245892	0.669615	1	136	82	77	164	482	200
AAEL000172-RA	hypothetical protein	DIV	6408	Neurofilament heavy polypeptide OS=Homo sapiens GN=NEFH PE=1 SV=4	2e-24	titin - Mus musculus - muscle myosin complex - sarcomere - Z disc - protein binding - structural constituent of cytoskeleton - sarcomere organization - muscle contraction - adult heart development - M band - forward locomotion - striated muscle cell development - A band - I band - cardiac myofibril assembly - heart morphogenesis - in utero embryonic development	2e-20	protein binding||binding	binding	1926	5912	7838	0.501914	0	1.78538	3.81438e-05	0.00283143	0.0114981	1	1	2.05839	2.82201e-05	0.00492515	-0.189222	0.683826	1	778	673	475	1080	3934	898
AAEL002852-RA	conserved hypothetical protein	DIV	1576	Serine/threonine-protein phosphatase 2A regulatory subunit B'' subunit gamma	1e-162	protein phosphatase 2, regulatory subunit B'', gamma - Rattus norvegicus - calcium ion binding - protein binding - nucleus - cytoplasm	0	calcium ion binding||metal ion binding||cation binding||ion binding||binding	binding	203	892	1095	0.555251	0	2.35804	2.0685e-06	0.000281022	2.87615	5.77632e-06	0.00233384	0.0116619	1	1	-0.124759	0.922495	1	93	83	27	174	608	110
AAEL001494-RA	conserved hypothetical protein	UNK	3645	Putative uncharacterized protein DDB_G0280065 OS=Dictyostelium discoideum	2e-16	putative adhesion lipoprotein - Colwellia psychrerythraea 34H - binding - cell adhesion	9e-18	protein binding||binding	binding	968	279	1247	0.303128	0	-1.72791	3.70824e-05	0.00277549	0.150436	0.838804	1	-2.0145	1.56731e-05	0.00324825	-0.106457	0.883954	1	378	215	375	35	165	79
AAEL011049-RA	condensin, XCAP-G'-subunit, putative	DIV	4684	Condensin complex subunit 3 OS=Homo sapiens GN=NCAPG PE=1 SV=1	4e-71	Drosophila melanogaster - binding - cytokinesis - mitotic chromosome condensation - mitotic sister chromatid segregation - sister chromatid segregation - condensin complex - mitotic spindle organization - synaptonemal complex disassembly	0	binding	binding	646	1905	2551	0.477852	0	1.79261	9.24661e-05	0.0058729	-0.342756	0.499672	1	2.1122	6.26891e-05	0.00928023	-0.0664617	0.896942	1	235	227	184	469	1219	217
AAEL016658-RA	tRNA-Tyr	ncRNA	103	NA	NA	NA	NA	NA	NA	279	1329	1608	0.620647	0	2.99271	5.88292e-06	0.000667397	NA	NA	1	1.66821	0.00141261	0.0842488	-0.0449941	1	1	50	164	65	998	169	162
AAEL001578-RA	hypothetical protein	TRP	770	Potassium voltage-gated channel subfamily H member 2 OS=Mus musculus GN=Kcnh2	2e-58	seizure - Drosophila melanogaster - voltage-gated potassium channel complex - voltage-gated potassium channel activity - potassium ion transport - membrane	2e-63	voltage\-gated potassium channel activity||voltage\-gated cation channel activity||cation channel activity||metal ion transmembrane transporter activity||cation transmembrane transporter activity||ion transmembrane transporter activity||substrate\-specific transmembrane transporter activity||substrate\-specific transporter activity||transporter activity	transporter activity	38	191	229	0.524017	0	2.56477	6.83422e-07	0.000110068	-0.488672	0.490831	1	3.81153	1.28948e-09	1.92227e-06	-0.0433997	1	1	15	16	7	45	120	26
AAEL013368-RA	lysosomal acid lipase, putative	MET_LIPID	1152	Lipase 1 OS=Drosophila melanogaster GN=Lip1 PE=2 SV=2	7e-62	Drosophila melanogaster - triglyceride lipase activity - lipid metabolic process	2e-62	triacylglycerol lipase activity||carboxylesterase activity||hydrolase activity\, acting on ester bonds||hydrolase activity||catalytic activity	catalytic activity	111	326	437	0.556064	0	1.61711	0.000937544	0.0370053	0.716859	0.471991	1	1.79292	0.000776368	0.0579828	0.00653294	1	1	58	31	22	24	243	59
AAEL002089-RA	conserved hypothetical protein	DIV	2235	RalA-binding protein 1 OS=Drosophila melanogaster GN=Rlip PE=1 SV=1	1e-180	Ral interacting protein - Drosophila melanogaster - Ral GTPase activator activity - protein binding - receptor-mediated endocytosis - intracellular - signal transduction	0	Ral GTPase activator activity||Ras GTPase activator activity||small GTPase regulator activity||GTPase regulator activity||nucleoside\-triphosphatase regulator activity||enzyme regulator activity	enzyme regulator activity	134	408	542	0.431734	0	1.78966	3.70178e-05	0.00277549	3.26289	2.19624e-08	2.69131e-05	-0.0194582	1	1	0.0791785	0.901301	1	76	34	24	59	234	115
AAEL003094-RA	glycoprotein, putative	MET	1629	Acidic mammalian chitinase OS=Bos taurus GN=CHIA PE=1 SV=1	2e-22	Cht8 - Drosophila melanogaster - chitinase activity - chitin binding - extracellular region - chitin catabolic process - cation binding	1e-29	chitinase activity||hydrolase activity\, hydrolyzing O\-glycosyl compounds||hydrolase activity\, acting on glycosyl bonds||hydrolase activity||catalytic activity	catalytic activity	74	240	314	0.550955	0	1.7092	0.000651658	0.027593	-0.238723	0.675502	1	2.4902	6.62569e-05	0.00972158	0.0903187	1	1	37	15	22	12	173	55
AAEL012157-RA	conserved hypothetical protein	PRO	2598	Endoplasmic reticulum metallopeptidase 1 OS=Mus musculus GN=Ermp1 PE=1 SV=2	1e-110	Drosophila melanogaster - peptidase activity - proteolysis	0	peptidase activity||hydrolase activity||catalytic activity	catalytic activity	529	3076	3605	0.485714	0	2.65762	4.95689e-10	2.23531e-07	2.83297	1.29021e-08	1.95794e-05	0.134489	0.874056	1	0.163584	1	1	157	255	117	515	1751	810
AAEL007582-RA	granzyme A precursor, putative	IMM	1023	Trypsin-1 OS=Anopheles gambiae GN=TRYP1 PE=2 SV=3	6e-14	Drosophila melanogaster - endopeptidase activity - serine-type endopeptidase activity - proteolysis	2e-13	serine\-type endopeptidase activity||serine\-type peptidase activity||peptidase activity\, acting on L\-amino acid peptides||peptidase activity||hydrolase activity||catalytic activity	catalytic activity	69	209	278	0.377698	0	1.93	3.56066e-05	0.00269862	2.01722	0.000693635	0.0796867	2.27072	3.46184e-05	0.00585687	0.175787	1	1	35	24	10	59	105	45
AAEL014825-RA	conserved hypothetical protein	DIV	2090	DNA fragmentation factor subunit alpha OS=Homo sapiens GN=DFFA PE=1 SV=1	2e-08	DNA fragmentation factor-related protein 1 - Drosophila melanogaster - anti-apoptosis - regulation of apoptosis - DNA fragmentation involved in apoptosis - protein binding - intracellular	1e-51	protein binding||binding	binding	163	420	583	0.301887	0	1.75631	6.33296e-05	0.00430561	2.50349	1.09794e-05	0.00358782	0.52125	0.308168	0.995789	0.278765	0.639489	1	71	48	44	149	176	95
AAEL010946-RA	cytochrome P450 [Source:Aedes_ManualAnnotation;Acc:AAEL800257]	ReDox	1668	Ecdysone 20-monooxygenase OS=Drosophila melanogaster GN=shd PE=1 SV=3	1e-131	shade - Drosophila melanogaster - electron carrier activity - membrane - mitochondrion - central nervous system development - head involution - dorsal closure - ecdysteroid biosynthetic process - ecdysone 20-monooxygenase activity - growth of a germarium-derived egg chamber - midgut development - oxidation reduction - heme binding	0	electron carrier activity	electron carrier activity	43	128	171	0.339181	0	1.79638	0.000118058	0.00700504	0.189576	1	1	2.51173	3.94831e-06	0.00119024	0.316824	0.902787	1	15	23	5	29	58	41
AAEL010789-RA	conserved hypothetical protein	DIV	606	Calexcitin-1 OS=Caenorhabditis elegans GN=cex-1 PE=2 SV=1	2e-19	Sarcoplasmic calcium-binding protein 2 - Drosophila melanogaster - GTPase activity - sarcoplasmic reticulum - calcium ion binding	3e-77	calcium ion binding||metal ion binding||cation binding||ion binding||binding	binding	57	250	307	0.579805	0	2.30901	6.70347e-06	0.000724055	2.62936	4.41452e-05	0.00927364	-0.147443	0.777366	1	0.361373	1	1	25	22	10	44	178	28
AAEL017809-RA	U1 spliceosomal RNA [Source: RFAM 9.0]	ncRNA	166	NA	NA	NA	NA	NA	NA	22	103	125	0.392	0	2.40518	1.04785e-06	0.000156208	1.77785	0.0485556	0.693419	2.70459	3.06233e-06	0.00101547	NA	NA	1	10	5	7	19	49	35
AAEL010202-RA	trypsin	PRO	1026	Trypsin 5G1 OS=Aedes aegypti GN=AAEL013712 PE=2 SV=2	1e-103	Trypsin 29F - Drosophila melanogaster - serine-type endopeptidase activity - proteolysis	6e-69	serine\-type endopeptidase activity||serine\-type peptidase activity||peptidase activity\, acting on L\-amino acid peptides||peptidase activity||hydrolase activity||catalytic activity	catalytic activity	22	112	134	0.567164	0	3.02954	2.47437e-06	0.000325786	0.475119	0.578154	1	3.41673	3.78807e-05	0.00615747	NA	NA	1	8	9	5	76	19	17
AAEL016115-RA	tRNA-Lys	ncRNA	73	NA	NA	NA	NA	NA	NA	45	277	322	0.670807	0	3.3973	1.12675e-06	0.000166593	NA	NA	1	2.99473	4.28795e-05	0.00677088	NA	NA	1	11	22	12	216	15	46
AAEL016815-RA	tRNA-His	ncRNA	72	NA	NA	NA	NA	NA	NA	5	28	33	0.454545	0	2.66265	0.00068352	0.0284742	NA	NA	1	2.64373	0.000954622	0.0668544	NA	NA	1	5	0	0	3	10	15
AAEL007039-RA	Peptidoglycan Recognition Protein (Short) [Source:Aedes_ManualAnnotation;Acc:AAEL800185]	IMM	567	Peptidoglycan recognition protein OS=Camelus dromedarius GN=PGLYRP1 PE=1 SV=1	1e-39	PGRP-SC2 - Drosophila melanogaster - extracellular region - peptidoglycan binding - immune response - defense response - integral to plasma membrane - innate immune response - peptidoglycan catabolic process - N-acetylmuramoyl-L-alanine amidase activity - protein binding	3e-37	peptidoglycan binding||glycosaminoglycan binding||polysaccharide binding||carbohydrate binding||binding	binding	25	2	27	0.333333	0	-3.46808	0.00059826	0.0257653	NA	NA	1	-3.87086	0.00135508	0.0822974	NA	NA	1	8	9	8	1	1	0
AAEL013127-RA	conserved hypothetical protein	UNK	717	Protein G12 OS=Anopheles gambiae GN=AGAP006187 PE=2 SV=2	1e-44		NA			14	64	78	0.589744	0	2.90116	1.75389e-05	0.00154325	2.52277	0.00468369	0.241203	2.27329	0.00227798	0.118287	NA	NA	1	7	5	2	46	11	7
AAEL006504-RA	conserved hypothetical protein	UNK	528	Phosphatidylglycerol/phosphatidylinositol transfer protein OS=Candida glabrata	1.5		NA			17	1	18	0.5	0	-3.89172	0.00118873	0.0446714	NA	NA	1	-31.4643	0.00429326	0.179606	NA	NA	1	9	5	3	0	0	1
AAEL017885-RA	U1 spliceosomal RNA [Source: RFAM 9.0]	ncRNA	166	NA	NA	NA	NA	NA	NA	2	20	22	0.545455	0	3.45317	0.000201514	0.0107542	NA	NA	1	3.59504	0.013341	0.364404	NA	NA	1	2	0	0	1	12	7
AAEL009337-RC		MET	1304	Adenylate kinase isoenzyme 1 OS=Gallus gallus GN=AK1 PE=1 SV=1	5e-47	Adenylate kinase-1 - Drosophila melanogaster - uridine kinase activity - adenylate kinase activity - ATP binding - cytoplasm - ATP metabolic process	3e-58	uridine kinase activity||nucleoside kinase activity||nucleobase\, nucleoside\, nucleotide kinase activity||kinase activity||transferase activity\, transferring phosphorus\-containing groups||transferase activity||catalytic activity	catalytic activity	8	50	58	0.672414	0	3.32861	9.74616e-06	0.000951253	NA	NA	1	3.4244	0.0142244	0.375542	NA	NA	1	2	3	3	39	8	3
AAEL011188-RA	hypothetical protein	DIV	552	T-box protein H15 OS=Drosophila melanogaster GN=H15 PE=2 SV=2	8e-19	midline - Drosophila melanogaster - segment polarity determination - regulation of transcription - transcription factor activity - nucleus - regulation of transcription, DNA-dependent - heart development - embryonic heart tube development - cardioblast cell fate commitment - regulation of cardioblast differentiation - neuroblast development - neuroblast fate specification - axon guidance	4e-23	transcription factor activity||DNA binding||nucleic acid binding||binding	binding	53	245	298	0.657718	0	2.30335	3.84901e-05	0.00284543	-1.14371	0.336405	0.990691	1.44395	0.01462	0.381631	NA	NA	1	20	21	12	33	196	16
AAEL003931-RA	conserved hypothetical protein	DIV	405	Outer dense fiber protein 3 OS=Mus musculus GN=Odf3 PE=1 SV=2	4e-13	Drosophila melanogaster - nuclear pore	1e-20	<molecular_function	<molecular_function	3	19	22	0.409091	0	2.95768	0.0011558	0.0435245	NA	NA	1	3.48116	0.015153	0.382983	NA	NA	1	0	1	2	9	3	7
AAEL009112-RA	conserved hypothetical protein	DIV	854	Mpv17-like protein OS=Mus musculus GN=Mpv17l PE=1 SV=2	2e-20	Drosophila melanogaster - peroxisomal membrane - integral to membrane	2e-54	<molecular_function	<molecular_function	10	57	67	0.597015	0	3.18387	4.56844e-06	0.000541227	2.95839	0.0123214	0.401743	1.63149	0.0307863	0.564643	NA	NA	1	4	6	0	40	10	7
AAEL012778-RB	protease m1 zinc metalloprotease	PRO	3175	Aminopeptidase N OS=Plutella xylostella GN=APN1 PE=1 SV=1	1e-122	Drosophila melanogaster - aminopeptidase activity - metallopeptidase activity - proteolysis - zinc ion binding	0	aminopeptidase activity||exopeptidase activity||peptidase activity\, acting on L\-amino acid peptides||peptidase activity||hydrolase activity||catalytic activity	catalytic activity	22	58	80	0.2875	0	1.76125	0.000843778	0.0338224	1.07561	0.374495	1	1.22385	0.0364452	0.60251	NA	NA	1	10	6	6	23	15	20
AAEL015120-RA	cir	DIV	1153	Corepressor interacting with RBPJ 1 OS=Rattus norvegicus GN=Cir1 PE=2 SV=1	2e-74	CBF1 interacting corepressor - Rattus norvegicus - histone deacetylase complex - protein binding - nucleus - nucleolus - cytoplasm - mRNA processing - RNA splicing - nuclear speck - regulation of transcription - negative regulation of transcription, DNA-dependent	8e-75	protein binding||binding	binding	37	7	44	0.340909	0	-2.25707	0.000495848	0.0221389	-2.42997	0.00733597	0.304733	-2.16917	0.0960065	0.811308	NA	NA	1	15	15	7	0	5	2
AAEL000556-RA	C-Type Lectin (CTL). [Source:Aedes_ManualAnnotation;Acc:AAEL800456]	IMM	456	Perlucin OS=Haliotis laevigata PE=1 SV=3	1e-13	Drosophila melanogaster - sugar binding	1e-18	sugar binding||carbohydrate binding||binding	binding	9	42	51	0.352941	0	2.46959	8.31321e-05	0.00539402	1.99598	0.014613	0.439313	2.15048	0.145151	0.87755	NA	NA	1	2	4	3	13	11	18
AAEL006377-RA	conserved hypothetical protein	DIV	996	Protein phosphatase 1 regulatory subunit pprA OS=Dictyostelium discoideum	1e-08	Drosophila melanogaster - protein binding	8e-11	G\-protein coupled receptor activity||transmembrane receptor activity||receptor activity||signal transducer activity||molecular transducer activity	molecular transducer activity	140	38	178	0.544944	0	-1.82903	0.000885534	0.0352397	-0.0866283	1	1	-1.12143	0.229217	0.965264	NA	NA	1	23	20	97	8	14	16
AAEL012998-RA	conserved hypothetical protein	CYT/STR	1797	Cell wall integrity and stress response component 4 OS=Saccharomyces cerevisiae	0.005	dpr10 - Drosophila melanogaster - molecular_function - cellular_component - biological_process	4e-19	<molecular_function	<molecular_function	622	141	763	0.639581	0	-2.04396	0.000519259	0.0229472	-0.304405	0.587596	1	-0.594766	0.258642	0.974143	NA	NA	1	85	49	488	38	35	68
AAEL001594-RA	conserved hypothetical protein	TT	1489	Zinc finger protein 271 OS=Pongo abelii GN=ZNF271 PE=2 SV=1	6e-39	zgc:173816 - Danio rerio - nucleic acid binding - zinc ion binding - intracellular - biological_process	5e-44	nucleic acid binding||binding	binding	166	918	1084	0.674354	0	2.40729	1.2845e-05	0.00120676	1.20443	0.107169	0.849677	0.116225	1	1	NA	NA	1	71	52	43	27	731	160
AAEL015332-RA	CHH (XO-type) variant 3 precursor, putative	TRP	222	Ion transport peptide OS=Schistocerca gregaria PE=2 SV=1	1e-14	ion transport peptide - Drosophila melanogaster - neuropeptide signaling pathway - neuropeptide hormone activity - hormone activity - extracellular region	1e-21	neuropeptide hormone activity||hormone activity||receptor binding||protein binding||binding	binding	9	43	52	0.423077	0	2.68141	5.18484e-05	0.00361097	2.96144	0.000195984	0.0306872	NA	NA	1	NA	NA	1	3	4	2	22	13	8
AAEL008865-RC	oligoribonuclease, mitochondrial	MIT	1001	Oligoribonuclease, mitochondrial OS=Homo sapiens GN=REXO2 PE=1 SV=3	4e-55	REX2, RNA exonuclease 2 homolog (S. cerevisiae) - Rattus norvegicus - nucleic acid binding - exonuclease activity - intracellular - mitochondrion - nucleobase, nucleoside, nucleotide and nucleic acid metabolic process - 3'-5' exonuclease activity - hydrolase activity - manganese ion binding	3e-55	nucleic acid binding||binding	binding	14	53	67	0.522388	0	2.09353	0.000681894	0.0284722	2.54765	0.00195338	0.148831	NA	NA	1	NA	NA	1	2	10	2	12	35	6
AAEL017524-RA		MET	639	Prolyl 4-hydroxylase subunit alpha-1 OS=Pongo abelii GN=P4HA1 PE=2 SV=1	6e-57	prolyl-4-hydroxylase-alpha EFB - Drosophila melanogaster - procollagen-proline 4-dioxygenase activity - peptidyl-proline hydroxylation to 4-hydroxy-L-proline - procollagen-proline 4-dioxygenase complex - oxidation reduction - oxidoreductase activity, acting on single donors with incorporation of molecular oxygen, incorporation of two atoms of oxygen - endoplasmic reticulum - L-ascorbic acid bindi…	6e-61	procollagen\-proline 4\-dioxygenase activity||peptidyl\-proline 4\-dioxygenase activity||peptidyl\-proline dioxygenase activity||oxidoreductase activity\, acting on paired donors\, with incorporation or reduction of molecular oxygen\, 2\-oxoglutarate as one donor\, and incorporation of one atom each of oxygen into both donors||oxidoreductase activity\, acting on paired donors\, with incorporation…	catalytic activity	29	5	34	0.323529	0	-2.3722	0.00112593	0.042757	-3.15777	0.00368322	0.216647	NA	NA	1	NA	NA	1	11	7	11	1	2	2
AAEL014129-RA	hypothetical protein	TT	552	T-box protein H15 OS=Drosophila melanogaster GN=H15 PE=2 SV=2	1e-19	midline - Drosophila melanogaster - segment polarity determination - regulation of transcription - transcription factor activity - nucleus - regulation of transcription, DNA-dependent - heart development - embryonic heart tube development - cardioblast cell fate commitment - regulation of cardioblast differentiation - neuroblast development - neuroblast fate specification - axon guidance	4e-24	transcription factor activity||DNA binding||nucleic acid binding||binding	binding	27	124	151	0.688742	0	2.15294	0.000537987	0.0236112	1.11549	0.445879	1	NA	NA	1	NA	NA	1	6	17	4	5	104	15
AAEL017070-RA		DIV	225	Tyrosine-protein kinase PR2 OS=Drosophila melanogaster GN=PR2 PE=1 SV=3	2e-15	Fak-like tyrosine kinase - Drosophila melanogaster - protein amino acid phosphorylation - protein tyrosine kinase activity - non-membrane spanning protein tyrosine kinase activity - autophagic cell death - salivary gland cell autophagic cell death - ATP binding	7e-16	protein tyrosine kinase activity||protein kinase activity||phosphotransferase activity\, alcohol group as acceptor||transferase activity\, transferring phosphorus\-containing groups||transferase activity||catalytic activity	catalytic activity	2	17	19	0.526316	0	3.28303	0.000483585	0.0216449	NA	NA	1	NA	NA	1	NA	NA	1	2	0	0	3	4	10
AAEL014863-RE	glycogenin	DIV	1985	Glycogenin-1 OS=Mus musculus GN=Gyg1 PE=2 SV=3	2e-84	glycogenin - Mus musculus - glycogen biosynthetic process - glycogenin glucosyltransferase activity - transferase activity - transferase activity, transferring glycosyl groups	1e-84	protein binding||binding	binding	2	21	23	0.695652	0	3.54592	0.000107625	0.00650814	NA	NA	1	NA	NA	1	NA	NA	1	1	1	0	3	16	2
AAEL013577-RB	conserved hypothetical protein	UNK	759	Protein G12 OS=Anopheles gambiae GN=AGAP006187 PE=2 SV=2	1e-53		NA			3	33	36	0.527778	0	3.92605	1.29312e-06	0.000188108	NA	NA	1	NA	NA	1	NA	NA	1	2	0	1	19	8	6
AAEL016659-RA	tRNA-Ala	ncRNA	72	NA	NA	NA	NA	NA	NA	1	16	17	0.470588	0	4.30638	0.00037125	0.0173482	NA	NA	1	NA	NA	1	NA	NA	1	0	0	1	8	1	7

## Sheet: Day2 Anti-sense
TranscriptID	Description	Category	Length	Best.match.to.SWISSP.database	E.value	Best.match.to.GO.database	E.value	Function.descriptors	Function.parent	BFcount	DENVcount	TOTcount	MaxProp	Flag	F_logFC	F_pval	F_FDR	13-19nt_logFC	13-19nt_pval	13-19nt_BH	20-23nt_logFC	20-23nt_pval	20-23nt_BH	24-30nt_logFC	24-30nt_pval	24-30nt_BH	BF1	BF2	BF3	DENV1	DENV2	DENV3
AAEL017231-RA		DIV	159	Lumican OS=Mus musculus GN=Lum PE=1 SV=2	35		NA			143	2201	2344	0.485922	0	4.46067	2.15369e-20	1.82945e-16	4.44269	1.61489e-12	7.10442e-09	4.12934	3.91734e-13	6.00763e-09	4.50999	5.91099e-15	8.11342e-11	81	35	27	660	1139	402
AAEL011267-RA	hypothetical protein	DIV	3013	Inverted formin-2 OS=Xenopus tropicalis GN=inf2 PE=2 SV=1	7e-07	Drosophila melanogaster - structural constituent of cell wall	6e-07	protein binding||binding	binding	12007	60004	72011	0.454375	0	2.64513	2.38173e-13	8.09263e-10	2.26764	9.01443e-07	0.00148716	1.41961	0.00162907	0.217248	3.07819	8.61344e-13	5.9114e-09	5870	3367	2770	11795	32720	15489
AAEL008617-RA	hypothetical protein	TT	3153	Protein hairless OS=Drosophila melanogaster GN=H PE=1 SV=2	2e-65	Hairless - Drosophila melanogaster - transcription corepressor activity - sensory organ precursor cell fate determination - negative regulation of Notch signaling pathway - nucleus - Notch signaling pathway - sensory organ boundary specification - wing disc dorsal/ventral pattern formation	1e-65	transcription corepressor activity||transcription cofactor activity||transcription factor binding||protein binding||binding	binding	701	4491	5192	0.60574	0	2.95326	7.92978e-11	1.49688e-07	0.372394	0.418196	1	0.991935	0.0113649	0.573296	3.41963	1.04607e-08	4.70746e-05	311	262	128	760	3145	586
AAEL017119-RA		DIV	432	Protein recA OS=Staphylococcus epidermidis (strain ATCC 12228) GN=recA PE=3 SV=1	1.2		NA			192	2049	2241	0.499331	0	4.14099	5.73023e-11	1.21689e-07	3.4262	8.15314e-08	0.000179342	3.57768	2.35185e-07	0.000300566	4.38672	1.37184e-08	4.70746e-05	33	135	24	1119	425	505
AAEL010641-RA	ubiquitin-activating enzyme E1	DIV	2197	SUMO-activating enzyme subunit 2 OS=Mus musculus GN=Uba2 PE=2 SV=1	0	Smt3 activating enzyme 2 - Drosophila melanogaster - ubiquitin activating enzyme activity - SUMO activating enzyme activity - small protein activating enzyme activity - positive regulation of NF-kappaB transcription factor activity - SUMO activating enzyme complex - protein sumoylation - SMT3-dependent protein catabolic process - nucleus - protein binding - cytoplasm - ATP binding - protein modif…	0	ubiquitin activating enzyme activity||small protein activating enzyme activity||catalytic activity	catalytic activity	92	289	381	0.354331	0	1.86872	1.65079e-07	0.00012657	-0.574949	0.238609	1	1.42709	0.00221264	0.249507	2.7196	2.02342e-08	5.55469e-05	36	35	21	44	110	135
AAEL011536-RA	phosphoglucomutase	MET	2152	Phosphoacetylglucosamine mutase OS=Homo sapiens GN=PGM3 PE=1 SV=1	1e-154	Drosophila melanogaster - phosphoacetylglucosamine mutase activity - magnesium ion binding - carbohydrate metabolic process	0	phosphoacetylglucosamine mutase activity||intramolecular transferase activity\, phosphotransferases||intramolecular transferase activity||isomerase activity||catalytic activity	catalytic activity	70	236	306	0.457516	0	1.86447	6.64942e-06	0.00240355	0.174731	1	1	0.894345	0.0945083	0.871534	3.64889	6.63777e-08	0.00015185	28	22	20	20	76	140
AAEL017007-RA		TT	1300	DNA-directed RNA polymerase subunit beta'' OS=Spinacia oleracea GN=rpoC2 PE=3	2.4		NA			53	288	341	0.40176	0	3.10902	7.64134e-08	7.6364e-05	1.18726	0.0864621	0.983491	1.82271	0.00313069	0.311921	4.16167	1.8535e-07	0.000363446	22	18	13	137	130	21
AAEL000640-RB	alanine-glyoxylate aminotransferase	MET	2734	Alanine--glyoxylate aminotransferase 2, mitochondrial OS=Bos taurus GN=AGXT2	1e-151	Drosophila melanogaster - alanine-glyoxylate transaminase activity - pyridoxal phosphate binding	0	catalytic activity	catalytic activity	47	142	189	0.31746	0	1.81985	4.16769e-06	0.00186329	0.580974	0.348194	1	0.344722	0.588648	1	2.78826	9.21487e-07	0.00140537	17	19	11	23	60	59
AAEL012513-RA	calcium-binding protein E63-1	DIV	1311	Calcium-binding protein E63-1 OS=Drosophila melanogaster GN=Eip63F-1 PE=1 SV=2	2e-52	Ecdysone-induced protein 63F 1 - Drosophila melanogaster - calcium ion binding - nucleus - plasma membrane - cytoplasm - salivary gland cell autophagic cell death - autophagic cell death	1e-52	calcium ion binding||metal ion binding||cation binding||ion binding||binding	binding	206	1113	1319	0.530705	0	2.65484	7.98448e-12	2.26081e-08	0.00742231	1	1	3.24587	1.01126e-12	7.75438e-09	3.09478	8.24337e-07	0.00140537	103	55	48	152	700	261
AAEL015300-RA	conserved hypothetical protein	DIV	1429	Glycosyltransferase 8 domain-containing protein 3 OS=Homo sapiens GN=GLT8D3 PE=1	7e-86	Drosophila melanogaster - transferase activity, transferring glycosyl groups	0	transferase activity\, transferring glycosyl groups||transferase activity||catalytic activity	catalytic activity	28	134	162	0.54321	0	2.58647	2.23783e-07	0.000158411	0.780821	0.365621	1	0.150636	1	1	3.43587	1.35874e-06	0.00186501	16	9	3	26	88	20
AAEL007462-RA	conserved hypothetical protein	MET	2320	RINT1-like protein OS=Drosophila melanogaster GN=CG8605 PE=1 SV=2	0	RAD50 interactor 1 - Mus musculus - cytoplasm - transport - endoplasmic reticulum - membrane - protein transport - cell cycle - vesicle-mediated transport	0	<molecular_function	<molecular_function	97	425	522	0.611111	0	2.16608	6.20324e-06	0.00235041	0.968586	0.182641	1	0.790772	0.18528	0.978229	2.80167	1.12254e-05	0.0128399	35	31	31	27	79	319
AAEL017275-RA		DIV	1017	Programmed cell death protein 7 OS=Homo sapiens GN=PDCD7 PE=1 SV=1	2e-16	programmed cell death 7 - Rattus norvegicus - U12-type spliceosomal complex - apoptosis - induction of apoptosis - response to glucocorticoid stimulus	6e-18	ribonucleoprotein binding||binding	binding	90	199	289	0.359862	0	1.42158	0.000205055	0.0300318	1.78809	0.000319378	0.120433	-0.441589	0.385259	1	3.15337	1.57981e-05	0.0166803	33	35	22	41	104	54
AAEL011565-RA	ankyrin 2,3/unc44	CYT/STR	7320	Ankyrin-2 OS=Homo sapiens GN=ANK2 PE=1 SV=3	0	Ank2 - Drosophila melanogaster - plasma membrane - cytoskeletal anchoring at plasma membrane - structural constituent of cytoskeleton - cytoskeletal protein binding - protein binding - signal transduction - axon extension	0	structural constituent of cytoskeleton||structural molecule activity	structural molecule activity	332	660	992	0.313508	0	1.19031	0.000225324	0.0319002	-0.525924	0.224275	1	0.389835	0.377619	1	2.00132	2.11454e-05	0.0207316	117	130	85	103	311	246
AAEL016001-RA	tRNA-Asp	ncRNA	72	NA	NA	NA	NA	NA	NA	2074	8207	10281	0.442175	0	2.65197	6.82601e-07	0.000414168	3.18026	0.000304595	0.118236	2.05641	0.00102384	0.163372	2.66425	2.89562e-05	0.0233796	485	720	869	4546	1638	2023
AAEL012439-RA	enoyl-CoA hydratase (enoyl hydrase) (unsaturated acyl-CoA hydratase), putative	MET	1192	Delta(3,5)-Delta(2,4)-dienoyl-CoA isomerase, mitochondrial OS=Rattus norvegicus	2e-76	Drosophila melanogaster - delta5-delta2,4-dienoyl-CoA isomerase activity - metabolic process - lipid particle	2e-98	delta5\-delta2\,4\-dienoyl\-CoA isomerase activity||intramolecular oxidoreductase activity\, transposing C=C bonds||intramolecular oxidoreductase activity||isomerase activity||catalytic activity	catalytic activity	39	98	137	0.364964	0	1.6442	0.000106701	0.0192995	-0.46966	0.7773	1	1.50515	0.0289738	0.702138	2.46901	4.25166e-05	0.0311604	18	10	11	23	50	25
AAEL015253-RA	conserved hypothetical protein	DIV	795	Probable chitinase 3 OS=Drosophila melanogaster GN=Cht3 PE=2 SV=2	0.0002	Drosophila melanogaster - extracellular region - chitin binding - chitin metabolic process	5e-08	chitin binding||polysaccharide binding||carbohydrate binding||binding	binding	48	7	55	0.4	0	-2.55398	1.25802e-05	0.00381652	-0.119949	0.777366	1	-3.32046	0.000829363	0.146197	-34.5897	5.71678e-05	0.0356675	22	15	11	0	6	1
AAEL001308-RA	CRAL/TRIO domain-containing protein	DIV	1565	Alpha-tocopherol transfer protein-like OS=Mus musculus GN=Ttpal PE=2 SV=3	2e-32	Drosophila melanogaster - Arp2/3 protein complex - retinal binding - transporter activity - transport	3e-87	retinal binding||retinoid binding||isoprenoid binding||lipid binding||binding	binding	182	428	610	0.409836	0	1.60338	7.25696e-05	0.0152208	0.495193	0.530404	1	0.467946	0.302452	1	2.31711	5.384e-05	0.0356675	94	49	39	96	250	82
AAEL006953-RA	conserved hypothetical protein	CYT/STR	994	Peritrophin-1 OS=Anopheles gambiae GN=Aper1 PE=2 SV=2	9e-18	Mucin related 89F - Drosophila melanogaster - chitin binding - extracellular region - chitin metabolic process	4e-12	chitin binding||polysaccharide binding||carbohydrate binding||binding	binding	33	81	114	0.350877	0	1.93273	0.000279495	0.0365256	0.430167	0.47568	1	1.09658	0.111723	0.911792	3.67063	5.65241e-05	0.0356675	19	4	10	40	17	24
AAEL003958-RA	neurotransmitter gated ion channel	TRP	1299	Glycine receptor subunit alpha-2 OS=Rattus norvegicus GN=Glra2 PE=1 SV=1	2e-58	Drosophila melanogaster - glycine-gated chloride channel complex - extracellular-glycine-gated chloride channel activity - ion transport - postsynaptic membrane	0	extracellular\-glycine\-gated chloride channel activity||extracellular\-glycine\-gated ion channel activity||excitatory extracellular ligand\-gated ion channel activity||extracellular ligand\-gated ion channel activity||ligand\-gated ion channel activity||ion channel activity||ion transmembrane transporter activity||substrate\-specific transmembrane transporter activity||substrate\-specific trans…	transporter activity	72	177	249	0.409639	0	1.58298	0.000142758	0.024013	-0.267416	0.498498	1	-0.0839845	1	1	2.31246	6.2757e-05	0.0374523	27	23	22	39	102	36
AAEL016935-RA	tRNA-Asp	ncRNA	72	NA	NA	NA	NA	NA	NA	926	2015	2941	0.260456	0	1.61263	8.82658e-05	0.017347	0.151813	0.733898	1	1.74033	0.000537423	0.115742	2.40783	8.80725e-05	0.0483553	291	323	312	755	494	766
AAEL011435-RA	radical sam proteins	DIV	1768	CDKAL1-like protein OS=Drosophila pseudoobscura pseudoobscura GN=GA19679 PE=3	0	Drosophila melanogaster - catalytic activity - 4 iron, 4 sulfur cluster binding - RNA modification	0	<molecular_function	<molecular_function	57	171	228	0.438596	0	1.70115	6.80744e-05	0.0144565	0.412176	0.546421	1	1.16322	0.0576671	0.82277	2.50333	0.000158745	0.083805	24	18	15	13	100	58
AAEL003167-RA	echinoid	DIV	684	Irregular chiasm C-roughest protein OS=Drosophila melanogaster GN=rst PE=2 SV=2	4e-11	echinoid - Drosophila melanogaster - epidermal growth factor receptor signaling pathway - integral to membrane - plasma membrane - cell adhesion - negative regulation of epidermal growth factor receptor signaling pathway - negative regulation of neurogenesis - sensory organ development - homophilic cell adhesion - regulation of cell shape - cell-cell adhesion - cell-cell adherens junction - prote…	6e-86	protein binding||binding	binding	181	48	229	0.550218	0	-2.0186	0.000201235	0.0297286	NA	NA	1	-1.9382	0.00156092	0.212486	-3.29917	0.00016646	0.0846232	31	24	126	2	24	22
AAEL009377-RA	rap1 and	TRP	555	Ras-like protein 3 OS=Drosophila melanogaster GN=R PE=2 SV=2	5e-95	Roughened - Drosophila melanogaster - GTPase activity - compound eye photoreceptor fate commitment - GTP binding - GDP binding - ovarian follicle cell stalk formation - dorsal closure - regulation of JNK cascade - regulation of cell shape - cell adhesion - small GTPase mediated signal transduction - germ-line stem cell maintenance - regulation of embryonic cell shape - hemocyte migration - substr…	3e-95	GTPase activity||nucleoside\-triphosphatase activity||pyrophosphatase activity||hydrolase activity\, acting on acid anhydrides\, in phosphorus\-containing anhydrides||hydrolase activity\, acting on acid anhydrides||hydrolase activity||catalytic activity	catalytic activity	14	42	56	0.339286	0	1.89601	0.000320099	0.0400268	NA	NA	1	1.24874	0.205991	0.98652	3.01362	0.000173303	0.0849555	7	6	1	10	19	13
AAEL016252-RA	tRNA-Arg	ncRNA	73	NA	NA	NA	NA	NA	NA	15	82	97	0.587629	0	2.60124	4.02147e-06	0.00184651	NA	NA	1	1.49113	0.38604	1	2.6585	0.000225345	0.096659	4	4	7	10	15	57
AAEL001174-RA	hypothetical protein	TRP	1761	Rho GTPase-activating protein gacII OS=Dictyostelium discoideum GN=gacII PE=3	0.0009	Dictyostelium discoideum - nucleotide binding - nucleic acid binding	2e-05	cytoskeletal protein binding||protein binding||binding	binding	109	237	346	0.372832	0	1.50923	0.000193221	0.0287951	0.210557	0.780963	1	-0.484317	0.508165	1	1.99159	0.000236217	0.0971184	52	30	27	62	129	46
AAEL006017-RA	conserved hypothetical protein	DIV	1467	PC4 and SFRS1-interacting protein OS=Mus musculus GN=Psip1 PE=1 SV=1	0.25		NA			58	186	244	0.405738	0	2.09325	1.78424e-05	0.0052263	0.343641	0.840986	1	0.880306	0.118035	0.920185	2.53826	0.000240567	0.0971184	17	22	19	62	99	25
AAEL002762-RA	conserved hypothetical protein	TT	516	Zinc finger protein rotund OS=Drosophila melanogaster GN=rn PE=1 SV=2	8e-33	rotund - Drosophila melanogaster - compound eye development - imaginal disc-derived leg morphogenesis - regulation of transcription - transcription factor activity - nucleus - zinc ion binding	4e-33	transcription factor activity||DNA binding||nucleic acid binding||binding	binding	22	60	82	0.353659	0	1.96396	0.000358064	0.0440807	-0.28769	1	1	1.71778	0.00909482	0.53891	4.70472	0.000255711	0.100283	7	6	9	29	12	19
AAEL016070-RA	tRNA-Arg	ncRNA	73	NA	NA	NA	NA	NA	NA	74	248	322	0.381988	0	2.02142	3.51453e-06	0.00170595	NA	NA	1	1.55859	0.0120524	0.581657	1.95704	0.000297626	0.113046	14	38	22	61	64	123
AAEL011052-RA	conserved hypothetical protein	DIV	1446	Uncharacterized protein C9orf114 OS=Homo sapiens GN=C9orf114 PE=1 SV=3	1e-93	zgc:101748 - Danio rerio - biological_process - cellular_component - molecular_function	5e-94	<molecular_function	<molecular_function	23	59	82	0.329268	0	1.7623	0.000378866	0.0463061	NA	NA	1	1.56026	0.0170241	0.643496	2.82959	0.000323178	0.113046	17	3	3	16	16	27
AAEL012578-RA	phosphoserine aminotransferase	DIV	1260	Probable phosphoserine aminotransferase OS=Drosophila melanogaster GN=CG11899	1e-136	Drosophila melanogaster - O-phospho-L-serine:2-oxoglutarate aminotransferase activity - pyridoxine biosynthetic process - L-serine biosynthetic process - pyridoxal phosphate binding - catalytic activity	0	catalytic activity	catalytic activity	55	123	178	0.297753	0	1.44994	0.000313659	0.0400268	NA	NA	1	0.825219	0.100869	0.890065	2.05035	0.000384887	0.119756	20	25	10	26	53	44
AAEL016940-RA	tRNA-Asp	ncRNA	72	NA	NA	NA	NA	NA	NA	878	2825	3703	0.480691	0	2.44551	1.94755e-05	0.00560794	2.82664	2.02299e-05	0.0157055	2.32193	0.000665217	0.127522	2.31394	0.000390801	0.119756	191	353	334	1780	476	569
AAEL016220-RA	tRNA-Asp	ncRNA	72	NA	NA	NA	NA	NA	NA	7173	19223	26396	0.368124	0	2.07066	2.41773e-05	0.00641795	2.73549	0.0168887	0.757336	1.40111	0.00736399	0.483088	2.06675	0.00048637	0.142041	1952	2811	2410	9717	4240	5266
AAEL002158-RA	secreted ferritin G subunit precursor, putative	TRP	1063	Ferritin light chain, oocyte isoform OS=Xenopus laevis PE=1 SV=1	2e-09	Ferritin 2 light chain homologue - Drosophila melanogaster - ferrous iron binding - intracellular ferritin complex - cellular iron ion homeostasis - iron ion transport - ferric iron binding - oxidoreductase activity - oxidation reduction - Golgi apparatus	6e-32	ferrous iron binding||iron ion binding||transition metal ion binding||metal ion binding||cation binding||ion binding||binding	binding	58	331	389	0.534704	0	2.75971	1.73261e-10	2.94353e-07	0.431012	0.814875	1	2.90804	3.35e-09	6.42196e-06	2.3766	0.000556424	0.146875	24	20	14	57	208	66
AAEL012902-RA	heterogeneous nuclear ribonucleoprotein, putative	TT	534	Keratin-associated protein 16-1 OS=Mus musculus GN=Krtap16-1 PE=2 SV=1	3e-17	Caenorhabditis elegans - integral to membrane	6e-23	RNA binding||nucleic acid binding||binding	binding	6	38	44	0.454545	0	2.93696	3.39236e-06	0.00169508	NA	NA	1	NA	NA	1	2.77902	0.000552651	0.146875	4	2	0	7	20	11
AAEL017355-RA		CYT/STR	792	Large structural protein OS=Isfahan virus GN=L PE=3 SV=1	8e-97		NA			2084	604	2688	0.296875	0	-1.40333	4.23511e-05	0.00988164	-1.59073	0.000990687	0.23535	-1.60967	9.58946e-05	0.038701	-1.46762	0.00061064	0.149736	798	765	521	164	250	190
AAEL013104-RA	conserved hypothetical protein	CYT/STR	516	Titin OS=Homo sapiens GN=TTN PE=1 SV=2	1e-05	titin - Mus musculus - muscle myosin complex - sarcomere - Z disc - protein binding - structural constituent of cytoskeleton - sarcomere organization - muscle contraction - adult heart development - M band - forward locomotion - striated muscle cell development - A band - I band - cardiac myofibril assembly - heart morphogenesis - in utero embryonic development	5e-05	protein binding||binding	binding	78	175	253	0.332016	0	1.81525	0.000146724	0.0244382	0.65905	0.230649	1	1.815	0.000821671	0.146197	2.61518	0.000599407	0.149736	35	22	21	84	46	45
AAEL017494-RA		TT	252	Enhancer of mRNA-decapping protein 4 OS=Danio rerio GN=edc4 PE=3 SV=1	3.1		NA			12	40	52	0.442308	0	2.36418	0.000175125	0.0275482	NA	NA	1	2.29875	0.0621262	0.82277	3.02724	0.000610899	0.149736	7	2	3	23	8	9
AAEL009262-RA	hypothetical protein	DIV	2102	UVRAG-like protein OS=Drosophila melanogaster GN=CG6116 PE=1 SV=1	1e-47	Drosophila melanogaster - molecular_function - biological_process - cellular_component	7e-48	<molecular_function	<molecular_function	76	375	451	0.660754	0	3.31554	1.26464e-06	0.000740862	0.661418	0.296459	1	NA	NA	1	2.63611	0.000699209	0.162667	31	22	23	298	43	34
AAEL005746-RA	conserved hypothetical protein	CYT/STR	1008	Nuclear pore complex protein Nup214 OS=Mus musculus GN=Nup214 PE=1 SV=2	4e-07	SAM-motif ubiquitously expressed punctatedly localized protein - Drosophila melanogaster - spermatogenesis - nucleus - regulation of growth	3e-20	nucleocytoplasmic transporter activity||transporter activity	transporter activity	50	173	223	0.497758	0	1.87168	3.83653e-05	0.00931126	0.521404	1	1	0.794457	0.18849	0.978718	2.13405	0.000784545	0.173688	19	15	16	12	111	50
AAEL003508-RA	serine-pyruvate aminotransferase	MIT	1566	Serine--pyruvate aminotransferase, mitochondrial OS=Felis catus GN=AGXT PE=2	2e-99	Serine pyruvate aminotransferase - Drosophila melanogaster - serine-pyruvate transaminase activity - peroxisome - alanine-glyoxylate transaminase activity - mitochondrial matrix - glyoxylate catabolic process - pyridoxal phosphate binding - lipid particle	0	serine\-pyruvate transaminase activity||transaminase activity||transferase activity\, transferring nitrogenous groups||transferase activity||catalytic activity	catalytic activity	36	79	115	0.295652	0	1.66917	0.000405742	0.0485434	0.0549606	1	1	0.827215	0.221526	0.998044	2.71611	0.000812755	0.17431	16	13	7	34	25	20
AAEL016177-RA	tRNA-Gly	ncRNA	71	NA	NA	NA	NA	NA	NA	50	180	230	0.521739	0	2.70188	1.98314e-05	0.00561526	NA	NA	1	NA	NA	1	2.54843	0.000894406	0.180538	13	30	7	120	17	43
AAEL009076-RA	conserved hypothetical protein	MIT	240	NADH-ubiquinone oxidoreductase chain 4 OS=Aedes aegypti GN=mt:ND4 PE=2 SV=1	1e-31	mitochondrial NADH-ubiquinone oxidoreductase chain 4 - Drosophila melanogaster - mitochondrial respiratory chain complex I - NADH dehydrogenase (ubiquinone) activity - mitochondrion - mitochondrial electron transport, NADH to ubiquinone	4e-30	NADH dehydrogenase (ubiquinone) activity||NADH dehydrogenase (quinone) activity||oxidoreductase activity\, acting on NADH or NADPH\, quinone or similar compound as acceptor||oxidoreductase activity\, acting on NADH or NADPH||oxidoreductase activity||catalytic activity	catalytic activity	25	98	123	0.414634	0	2.22786	1.99408e-06	0.00109282	1.39449	0.0794146	0.983491	2.426	0.000298411	0.0775666	2.57942	0.000883219	0.180538	10	7	8	19	51	28
AAEL001394-RA	conserved hypothetical protein	DIV	3320	Peptidylglycine alpha-hydroxylating monooxygenase OS=Drosophila melanogaster	1e-123	Peptidylglycine-alpha-hydroxylating monooxygenase - Drosophila melanogaster - peptidylglycine monooxygenase activity - peptide amidation - peptide metabolic process - membrane - catecholamine metabolic process - oxidation reduction - copper ion binding - dopamine beta-monooxygenase activity	0	peptidylglycine monooxygenase activity||oxidoreductase activity\, acting on paired donors\, with incorporation or reduction of molecular oxygen\, reduced ascorbate as one donor\, and incorporation of one atom of oxygen||oxidoreductase activity\, acting on paired donors\, with incorporation or reduction of molecular oxygen||oxidoreductase activity||catalytic activity	catalytic activity	152	1060	1212	0.511551	0	3.64843	5.20546e-11	1.21689e-07	2.18519	0.000408934	0.131637	4.57215	1.24159e-10	4.76025e-07	2.27882	0.000923111	0.181009	73	45	34	620	185	255
AAEL009113-RA	hypothetical protein	TRP	723	Rab guanine nucleotide exchange factor sec2 OS=Schizosaccharomyces pombe GN=sec2	0.023	protein partner of snf - Drosophila melanogaster - nucleus - regulation of transcription - transcription factor activity - zinc ion binding - protein binding - RNA splicing	4e-14	transcription factor activity||DNA binding||nucleic acid binding||binding	binding	170	53	223	0.376682	0	-1.42548	0.00030613	0.0394003	NA	NA	1	-0.950842	0.393747	1	-1.63173	0.000954685	0.184563	84	45	41	8	16	29
AAEL004239-RA	conserved hypothetical protein	DIV	999	Glutamate--cysteine ligase OS=Pseudomonas fluorescens (strain Pf-5 / ATCC	0.41	Arabidopsis thaliana - plasma membrane	0.005	cysteine\-type endopeptidase activity||cysteine\-type peptidase activity||peptidase activity\, acting on L\-amino acid peptides||peptidase activity||hydrolase activity||catalytic activity	catalytic activity	71	157	228	0.311404	0	1.42764	0.000299636	0.0388589	1.98731	0.000653863	0.194738	0.475213	0.435585	1	1.81171	0.00107579	0.194294	24	22	25	37	71	49
AAEL015419-RA	conserved hypothetical protein	TRP	1383	Small G protein signaling modulator 3 homolog OS=Xenopus laevis GN=sgsm3 PE=2	0	Drosophila melanogaster - GTPase activator activity - Rab GTPase activator activity - regulation of Rab GTPase activity - intracellular	0	GTPase activator activity||GTPase regulator activity||nucleoside\-triphosphatase regulator activity||enzyme regulator activity	enzyme regulator activity	21	68	89	0.595506	0	2.70289	6.48897e-05	0.0141335	0.598895	0.593664	1	2.70863	0.00110442	0.167697	2.97137	0.00116185	0.204455	12	8	1	53	8	7
AAEL011840-RA	conserved hypothetical protein	DIV	1248	Histone-lysine N-methyltransferase ASHR1 OS=Arabidopsis thaliana GN=ASHR1 PE=2	8e-09	Drosophila melanogaster - zinc ion binding - cytoplasm - transcription repressor activity - nucleus	4e-27	<molecular_function	<molecular_function	17	44	61	0.295082	0	1.85826	0.000388643	0.0468274	0.481831	0.65892	1	1.71129	0.0248587	0.691894	2.89576	0.00136234	0.233744	10	6	1	18	9	17
AAEL016997-RA	GPCR Gastrin/Bombesin Family [Source:Aedes_ManualAnnotation;Acc:AAEL800681]	TRP	339	Gastrin-releasing peptide receptor OS=Rattus norvegicus GN=Grpr PE=2 SV=1	9e-05	Drosophila melanogaster - G-protein coupled receptor activity - neuropeptide receptor activity - G-protein coupled receptor protein signaling pathway - integral to membrane - bombesin receptor activity	3e-14	G\-protein coupled receptor activity||transmembrane receptor activity||receptor activity||signal transducer activity||molecular transducer activity	molecular transducer activity	23	71	94	0.43617	0	1.9143	0.000100008	0.0186708	NA	NA	1	0.602564	0.795343	1	1.87414	0.00148944	0.240519	13	3	7	14	41	16
AAEL007962-RA	glutathione transferase [Source:Aedes_ManualAnnotation;Acc:AAEL800401]	ReDox	675	Glutathione S-transferase 1 OS=Manduca sexta GN=GST1 PE=2 SV=1	7e-43	Drosophila melanogaster - glutathione transferase activity	1e-63	glutathione transferase activity||transferase activity\, transferring alkyl or aryl (other than methyl) groups||transferase activity||catalytic activity	catalytic activity	43	98	141	0.304965	0	1.57011	0.00027085	0.0357988	0.628069	0.492559	1	1.02897	0.0815654	0.87061	2.06171	0.001485	0.240519	23	9	11	27	43	28
AAEL017561-RA		DIV	2394	DNA ligase 4 OS=Gallus gallus GN=LIG4 PE=2 SV=2	1e-119	Ligase4 - Drosophila melanogaster - nucleus - DNA ligase (ATP) activity - protein binding - response to ionizing radiation - DNA recombination - ATP binding - DNA replication - telomere maintenance - double-strand break repair via nonhomologous end joining	0	DNA ligase (ATP) activity||DNA ligase activity||ligase activity\, forming phosphoric ester bonds||ligase activity||catalytic activity	catalytic activity	91	193	284	0.28169	0	1.53681	0.000385716	0.0468066	-2.13069	0.0647449	0.917708	0.148472	1	1	1.76523	0.00176672	0.254428	27	43	21	68	80	45
AAEL014919-RA	lipase 1 precursor	MET_LIPID	1248	Lipase 1 OS=Drosophila melanogaster GN=Lip1 PE=2 SV=2	7e-81	Lipase 1 - Drosophila melanogaster - triglyceride lipase activity - lipase activity - lipid metabolic process	4e-81	triacylglycerol lipase activity||carboxylesterase activity||hydrolase activity\, acting on ester bonds||hydrolase activity||catalytic activity	catalytic activity	24	81	105	0.419048	0	2.16598	8.60469e-05	0.017347	2.21688	0.198343	1	1.89076	0.00725026	0.483088	2.15151	0.00179407	0.254428	7	8	9	29	44	8
AAEL003788-RA	conserved hypothetical protein	TT	1455	Protein msta, isoform A OS=Drosophila melanogaster GN=msta PE=2 SV=3	9e-28	Drosophila melanogaster - zinc ion binding - transcription repressor activity - nucleus - cytoplasm	0	transcription repressor activity||transcription regulator activity	transcription regulator activity	55	134	189	0.439153	0	2.09316	0.000155299	0.0256152	1.17679	0.189309	1	1.35934	0.0177092	0.650977	2.59258	0.00184997	0.259109	24	18	13	83	27	24
AAEL017066-RA		TRP	1139	4F2 cell-surface antigen heavy chain OS=Homo sapiens GN=SLC3A2 PE=1 SV=3	26		NA			89	200	289	0.276817	0	1.59488	0.000188213	0.0285495	0.691412	0.346522	1	1.15907	0.0217631	0.662416	1.97192	0.00203712	0.271471	28	37	24	67	80	53
AAEL011150-RA	RNA-binding protein precursor, putative	TT	2026	Protein sex-lethal OS=Drosophila subobscura GN=Sxl PE=2 SV=2	1e-90	Sex lethal - Drosophila melanogaster - regulation of nuclear mRNA splicing, via spliceosome - female germ-line sex determination - dosage compensation - female somatic sex determination - protein binding - negative regulation of nuclear mRNA splicing, via spliceosome - poly-pyrimidine tract binding - sex determination, primary response to X:A ratio - reciprocal meiotic recombination - oogenesis -…	5e-91	protein binding||binding	binding	65	160	225	0.306667	0	1.91953	5.47542e-05	0.0124029	0.882163	0.163371	1	1.82243	0.000915822	0.154341	2.05077	0.00209201	0.272953	32	22	11	69	58	33
AAEL017769-RA		UNK	82	NA	NA	NA	NA	NA	NA	398	906	1304	0.349693	0	1.36425	2.02658e-05	0.0056442	1.38417	0.00270622	0.41531	1.22513	0.00416162	0.368047	1.25778	0.00212907	0.273118	148	141	109	129	456	321
AAEL016747-RA	tRNA-Lys	ncRNA	73	NA	NA	NA	NA	NA	NA	2834	6502	9336	0.275278	0	1.67727	6.66872e-05	0.0143411	NA	NA	1	3.35403	0.000585694	0.118187	1.55062	0.00255435	0.307553	750	1348	736	2343	1589	2570
AAEL007298-RA	conserved hypothetical protein	MET_LIPID	1493	Putative fatty acyl-CoA reductase CG5065 OS=Drosophila melanogaster GN=CG5065	0	Drosophila melanogaster - binding - metabolic process - catalytic activity	0	oxidoreductase activity||catalytic activity	catalytic activity	504	1693	2197	0.622212	0	2.70342	0.000319165	0.0400268	0.292529	0.634537	1	-0.382011	0.676155	1	2.67729	0.00306398	0.33645	38	378	88	1367	137	189
AAEL010058-RA	AaGr3 [Source:Aedes_ManualAnnotation;Acc:AAEL800857]	CSR	1335	Gustatory and odorant receptor 24 OS=Anopheles gambiae GN=GPRgr24 PE=2 SV=3	1e-179	Gustatory receptor 63a - Drosophila melanogaster - sensory perception of taste - integral to membrane - taste receptor activity - detection of carbon dioxide - response to carbon dioxide	0	taste receptor activity||G\-protein coupled receptor activity||transmembrane receptor activity||receptor activity||signal transducer activity||molecular transducer activity	molecular transducer activity	47	185	232	0.538793	0	2.13059	9.69637e-06	0.00319835	NA	NA	1	1.11324	0.0734779	0.859774	2.10111	0.00389575	0.384698	13	13	21	29	31	125
AAEL016506-RA	tRNA-Lys	ncRNA	73	NA	NA	NA	NA	NA	NA	34	140	174	0.574713	0	2.85523	0.000271826	0.0357988	NA	NA	1	3.10286	0.000373801	0.0873504	2.60154	0.00499743	0.434144	0	27	7	100	3	37
AAEL017948-RA		UNK	124	NA	NA	NA	NA	NA	NA	25	65	90	0.333333	0	1.67223	0.000250846	0.0352201	0.822803	0.221077	1	1.88393	0.0051625	0.412347	3.03399	0.00611207	0.48181	15	6	4	12	23	30
AAEL016954-RA	tRNA-Gly	ncRNA	72	NA	NA	NA	NA	NA	NA	1016	3386	4402	0.544071	0	1.91176	0.000320422	0.0400268	NA	NA	1	2.00945	0.00157951	0.212486	1.67128	0.00682931	0.504537	141	677	198	601	390	2395
AAEL016365-RA	tRNA-Arg	ncRNA	73	NA	NA	NA	NA	NA	NA	134	340	474	0.265823	0	1.66969	0.000259629	0.0355713	NA	NA	1	1.83014	0.0197897	0.657385	1.51917	0.00743402	0.531455	18	59	57	109	105	126
AAEL007596-RA	trypsin, putative	PRO	996	Serine protease snake OS=Drosophila melanogaster GN=snk PE=1 SV=2	7e-42	snake - Drosophila melanogaster - dorsal/ventral axis specification - Toll signaling pathway - maternal specification of dorsal/ventral axis, oocyte, germ-line encoded - protein processing - extracellular region - serine-type endopeptidase activity - serine-type peptidase activity - peptidase activity - proteolysis	3e-42	serine\-type endopeptidase activity||serine\-type peptidase activity||peptidase activity\, acting on L\-amino acid peptides||peptidase activity||hydrolase activity||catalytic activity	catalytic activity	41	177	218	0.408257	0	2.52717	1.33183e-08	1.59952e-05	0.475943	0.443489	1	2.99966	1.65267e-08	2.53453e-05	1.56462	0.012582	0.630882	27	9	5	43	89	45
AAEL000265-RA	ubiquitin conjugating enzyme, putative	DIV	840	Protein crossbronx homolog OS=Aedes aegypti GN=AAEL000265 PE=3 SV=1	1e-133	crossbronx - Drosophila melanogaster - spermatid development - sperm individualization - small conjugating protein ligase activity - regulation of protein metabolic process - post-translational protein modification	9e-58	small conjugating protein ligase activity||acid\-amino acid ligase activity||ligase activity\, forming carbon\-nitrogen bonds||ligase activity||catalytic activity	catalytic activity	128	353	481	0.328482	0	2.11503	3.46765e-05	0.00866351	3.95762	1.18774e-05	0.011197	1.06229	0.0622945	0.823576	1.48863	0.0148217	0.667206	67	20	41	158	146	49
AAEL015322-RA	slit protein	DIV	1224	Insulin-like growth factor-binding protein complex acid labile chain OS=Rattus	4e-30	Drosophila melanogaster - protein binding	0	protein binding||binding	binding	92	297	389	0.491003	0	1.72547	0.000329434	0.0408522	35.0914	0.000392201	0.131637	1.46465	0.021287	0.662416	1.56168	0.0145419	0.667206	13	28	51	41	191	65
AAEL006661-RA	histone acetyltransferase, putative	TT	663	DNA-directed RNA polymerase II 16 kDa polypeptide OS=Drosophila melanogaster	1e-64	polymerase (RNA) II (DNA directed) polypeptide D - Danio rerio - transcription - DNA-directed RNA polymerase activity	5e-55	DNA\-directed RNA polymerase activity||RNA polymerase activity||nucleotidyltransferase activity||transferase activity\, transferring phosphorus\-containing groups||transferase activity||catalytic activity	catalytic activity	28	161	189	0.42328	0	2.60033	1.35898e-07	0.000115439	3.26625	7.64552e-06	0.00776197	1.99618	0.00250584	0.274497	1.91409	0.0176868	0.691651	14	7	7	6	80	75
AAEL003747-RA	GPCR Growth Hormone Releasing Hormone Family [Source:Aedes_ManualAnnotation;Acc:AAEL800756]	TRP	958	Neuropeptides capa receptor OS=Drosophila melanogaster GN=capaR PE=2 SV=3	4e-54	Drosophila melanogaster - G-protein coupled receptor protein signaling pathway - integral to membrane - growth hormone-releasing hormone receptor activity - neuropeptide receptor activity - peptide receptor activity - integral to plasma membrane - G-protein coupled receptor activity	0	growth hormone\-releasing hormone receptor activity||G\-protein coupled receptor activity||transmembrane receptor activity||receptor activity||signal transducer activity||molecular transducer activity	molecular transducer activity	27	83	110	0.518182	0	2.41224	0.000221018	0.031821	0.538558	0.687442	1	3.11479	0.000335201	0.0815975	1.79784	0.0182243	0.698734	10	4	13	57	7	19
AAEL011756-RA	aldehyde dehydrogenase	ReDox	1751	Putative aldehyde dehydrogenase family 7 member A1 homolog OS=Caenorhabditis	0	Drosophila melanogaster - aldehyde dehydrogenase (NAD) activity - oxidation reduction	0	oxidoreductase activity||catalytic activity	catalytic activity	3009	23413	26422	0.520362	0	3.16495	8.71683e-15	3.70225e-11	3.13547	1.51819e-10	5.00927e-07	2.44688	1.01291e-08	1.726e-05	1.40946	0.0232535	0.732059	973	1503	533	3610	13749	6054
AAEL007901-RA	hypothetical protein	TT	709	Translation initiation factor IF-2 OS=Wigglesworthia glossinidia brevipalpis	0.022		NA			87	255	342	0.432749	0	1.88873	5.56984e-06	0.00232138	2.71259	3.42549e-06	0.00443012	-0.382148	0.506205	1	1.30131	0.0265185	0.763087	47	26	14	50	148	57
AAEL017356-RA		TT	390	Zinc finger protein lin-13 OS=Caenorhabditis elegans GN=lin-13 PE=2 SV=2	0.28		NA			31	78	109	0.284404	0	1.64293	0.000183531	0.0283455	NA	NA	1	1.7672	0.00205526	0.244337	1.35184	0.0438221	0.833085	14	11	6	18	29	31
AAEL003329-RA	conserved hypothetical protein	TRP	1686	Glutamate receptor delta-2 subunit OS=Homo sapiens GN=GRID2 PE=1 SV=2	7e-08	Ionotropic receptor 7c - Drosophila melanogaster - extracellular-glutamate-gated ion channel activity	3e-31	<molecular_function	<molecular_function	41	152	193	0.626943	0	2.02995	8.90143e-05	0.017347	NA	NA	1	0.998819	0.07715	0.868681	1.92616	0.0440864	0.833085	19	13	9	13	121	18
AAEL016998-RA		DIV	2659	A disintegrin and metalloproteinase with thrombospondin motifs 7 OS=Mus musculus	1e-38	stall - Drosophila melanogaster - oogenesis - metalloendopeptidase activity - ovarian follicle cell stalk formation - proteolysis	4e-50	metalloendopeptidase activity||metallopeptidase activity||peptidase activity\, acting on L\-amino acid peptides||peptidase activity||hydrolase activity||catalytic activity	catalytic activity	550	1139	1689	0.301362	0	1.67624	0.000177339	0.0276404	-0.169742	0.696604	1	2.95739	9.04896e-06	0.00555099	0.97426	0.0498673	0.85576	287	171	92	433	509	197
AAEL009145-RA	splicing factor pTSR1, putative	TT	1089	Putative RNA-binding protein Luc7-like 2 OS=Mus musculus GN=Luc7l2 PE=1 SV=1	1e-110	Drosophila melanogaster - nuclear mRNA splicing, via spliceosome - U1 snRNP	0	<molecular_function	<molecular_function	101	299	400	0.495	0	1.75054	2.90012e-05	0.00746517	-1.64728	0.113297	1	1.89235	0.000122687	0.0463156	1.37183	0.0622468	0.91295	42	41	18	36	198	65
AAEL009212-RB	lola	TT	1846	Longitudinals lacking protein, isoforms J/P/Q/S/Z OS=Drosophila melanogaster	2e-95	longitudinals lacking - Drosophila melanogaster - axon guidance - nucleus - transcription activator activity - positive regulation of transcription, DNA-dependent - specific RNA polymerase II transcription factor activity - axonogenesis - regulation of transcription from RNA polymerase II promoter - RNA polymerase II transcription factor activity - axon midline choice point recognition - protein …	5e-95	transcription activator activity||transcription regulator activity	transcription regulator activity	9	37	46	0.391304	0	2.25795	0.000258872	0.0355713	4.2822	0.00066398	0.194738	0.999476	0.393252	1	2.22727	0.0687966	0.914135	1	4	4	7	18	12
AAEL005289-RA	ornithine aminotransferase	MET	2150	Ornithine aminotransferase, mitochondrial OS=Drosophila melanogaster GN=Oat PE=2	0	Ornithine aminotransferase precursor - Drosophila melanogaster - mitochondrial matrix - ornithine-oxo-acid transaminase activity - mitochondrion - ornithine metabolic process - pyridoxal phosphate binding	0	ornithine\-oxo\-acid transaminase activity||transaminase activity||transferase activity\, transferring nitrogenous groups||transferase activity||catalytic activity	catalytic activity	495	48	543	0.639042	0	-3.32921	1.28459e-08	1.59952e-05	NA	NA	1	-4.37537	9.72712e-11	4.76025e-07	-1.16419	0.0722259	0.922207	108	40	347	8	20	20
AAEL005134-RA	arylsulfatase b	DIV	2411	Arylsulfatase B OS=Mus musculus GN=Arsb PE=2 SV=3	1e-87	Drosophila melanogaster - N-acetylgalactosamine-4-sulfatase activity - metabolic process	0	hydrolase activity||catalytic activity	catalytic activity	276	1062	1338	0.598655	0	2.8943	8.14763e-06	0.0027684	3.07829	0.00013569	0.0743723	-0.463901	0.383223	1	1.15198	0.0984978	0.923784	77	130	69	801	169	92
AAEL007178-RA	hypothetical protein	DIV	4933	GATA zinc finger domain-containing protein 14 OS=Dictyostelium discoideum	2e-16	Mucin related 89F - Drosophila melanogaster - chitin binding - extracellular region - chitin metabolic process	2e-19	chitin binding||polysaccharide binding||carbohydrate binding||binding	binding	892	229	1121	0.487065	0	-1.61828	8.38388e-05	0.0173063	-2.41978	2.37227e-05	0.017394	-0.239147	0.550692	1	-0.718554	0.147862	0.958434	546	267	79	34	102	93
AAEL010893-RA	carbonic anhydrase	DIV	1664	Carbonic anhydrase 2 OS=Tribolodon hakonensis GN=ca2 PE=2 SV=3	1e-38	Carbonic anhydrase 2 - Drosophila melanogaster - carbonate dehydratase activity	5e-43	lyase activity||catalytic activity	catalytic activity	476	1276	1752	0.423516	0	2.15513	0.000116699	0.0206521	0.417302	0.404086	1	2.55566	0.000260685	0.0775666	0.756464	0.143796	0.958434	147	145	184	742	401	133
AAEL000664-RA	hypothetical protein	DIV	1104	A-kinase anchor protein 6 OS=Rattus norvegicus GN=Akap6 PE=2 SV=1	20		NA			98	251	349	0.340974	0	1.5214	3.70188e-05	0.00911467	0.509934	0.407623	1	1.87214	1.19166e-05	0.00676862	0.967772	0.133529	0.958434	40	30	28	30	119	102
AAEL006789-RA	tbp-associated factor	TT	947	Transcription initiation factor TFIID subunit 9 OS=Drosophila melanogaster	2e-71	enhancer of yellow 1 - Drosophila melanogaster - nucleus - transcription activator activity - transcription factor TFIID complex - RNA polymerase II transcription factor activity - regulation of transcription from RNA polymerase II promoter - transcription initiation from RNA polymerase II promoter - general RNA polymerase II transcription factor activity - SAGA complex - DNA binding	1e-71	transcription activator activity||transcription regulator activity	transcription regulator activity	81	258	339	0.362832	0	2.10814	4.3184e-07	0.000282174	1.36751	0.0130273	0.738502	2.44416	6.73944e-07	0.000645976	1.05996	0.118035	0.958434	40	26	15	73	123	62
AAEL003000-RA	conserved hypothetical protein	DIV	483	Probable insulin-like peptide 7 OS=Drosophila melanogaster GN=Ilp7 PE=2 SV=2	2e-36	Insulin-like peptide 7 - Drosophila melanogaster - extracellular region - insulin receptor signaling pathway - insulin receptor binding - hormone activity	1e-36	insulin receptor binding||protein complex binding||protein binding||binding	binding	1231	3222	4453	0.276218	0	1.75284	3.33766e-06	0.00169508	NA	NA	1	1.66866	7.68375e-05	0.0318481	1.15111	0.123918	0.958434	340	575	316	898	1094	1230
AAEL009241-RA	translation initiation factor if-2	TT	3401	Eukaryotic translation initiation factor 5B OS=Homo sapiens GN=EIF5B PE=1 SV=3	0	eIF5B - Drosophila melanogaster - translation initiation factor activity - translational initiation - cytosol - cytoplasm - DEAD/H-box RNA helicase binding - GTP binding - GTPase activity	0	translation initiation factor activity||translation factor activity\, nucleic acid binding||translation regulator activity	translation regulator activity	1628	3468	5096	0.406986	0	1.46313	0.000224883	0.0319002	1.60662	0.000232498	0.105811	1.39904	0.00303712	0.309803	0.645396	0.150161	0.959004	737	599	292	782	2074	612
AAEL008206-RA	serine-type enodpeptidase,	PRO	884	Chymotrypsin BI OS=Litopenaeus vannamei PE=1 SV=1	6e-39	Drosophila melanogaster - serine-type endopeptidase activity - proteolysis	1e-48	serine\-type endopeptidase activity||serine\-type peptidase activity||peptidase activity\, acting on L\-amino acid peptides||peptidase activity||hydrolase activity||catalytic activity	catalytic activity	29	112	141	0.546099	0	2.13326	9.93765e-06	0.00319835	2.68618	0.000148272	0.0743723	0.256188	1	1	1.48173	0.167582	0.98007	11	14	4	13	77	22
AAEL006975-RA	leucine aminopeptidase	PRO	1659	Cytosol aminopeptidase OS=Bos taurus GN=LAP3 PE=1 SV=3	1e-111	Drosophila melanogaster - mesoderm development - manganese ion binding - aminopeptidase activity - metalloexopeptidase activity - proteolysis - cytoplasm	0	manganese ion binding||transition metal ion binding||metal ion binding||cation binding||ion binding||binding	binding	129	390	519	0.477842	0	1.78342	2.41583e-05	0.00641795	0.197356	0.6386	1	2.57092	7.27256e-07	0.00065607	0.888538	0.185374	0.988681	76	30	23	34	248	108
AAEL001238-RA	bap28	DIV	6323	HEAT repeat-containing protein 1 homolog OS=Drosophila melanogaster	0	lethal (2) k09022 - Drosophila melanogaster - cellular_component - biological_process - binding	0	binding	binding	631	3262	3893	0.661957	0	2.52734	2.6718e-07	0.000181565	0.252302	0.621511	1	2.73747	1.55218e-06	0.00132246	-0.596081	0.22833	0.996418	352	157	122	267	2577	418
AAEL012467-RA	brain chitinase and chia	DIV	8451	Acidic mammalian chitinase OS=Rattus norvegicus GN=Chia PE=2 SV=1	1e-92	Cht6 - Drosophila melanogaster - chitinase activity - cation binding - chitin catabolic process - extracellular region - chitin binding	0	chitinase activity||hydrolase activity\, hydrolyzing O\-glycosyl compounds||hydrolase activity\, acting on glycosyl bonds||hydrolase activity||catalytic activity	catalytic activity	322	1105	1427	0.593553	0	1.81018	9.49626e-05	0.0179712	NA	NA	1	0.237232	0.578283	1	0.55267	0.25807	0.996418	116	110	96	74	184	847
AAEL003560-RA	pou domain/drifter/cf-1a	TT	1227	POU domain protein CF1A OS=Drosophila melanogaster GN=vvl PE=2 SV=5	0	ventral veins lacking - Drosophila melanogaster - peripheral nervous system development - nucleus - RNA polymerase II transcription factor activity - regulation of transcription, DNA-dependent - DNA binding - protein binding - epithelial cell fate determination, open tracheal system - dendrite morphogenesis - transcription factor activity - sequence-specific DNA binding - motor axon guidance	0	RNA polymerase II transcription factor activity||transcription regulator activity	transcription regulator activity	309	1225	1534	0.540417	0	2.15831	1.71353e-07	0.00012657	2.20372	1.74174e-05	0.015325	-0.359591	0.694293	1	0.905842	0.241588	0.996418	104	127	78	177	829	219
AAEL006833-RA	succinyl-CoA synthetase small subunit, putative	MET	1736	Succinyl-CoA ligase	1e-160	Succinyl coenzyme A synthetase alpha subunit - Drosophila melanogaster - succinate-CoA ligase (GDP-forming) activity - succinate-CoA ligase complex (GDP-forming) - tricarboxylic acid cycle - binding - succinate-CoA ligase (ADP-forming) activity - ATP citrate synthase activity	0	succinate\-CoA ligase (GDP\-forming) activity||succinate\-CoA ligase activity||acid\-thiol ligase activity||ligase activity\, forming carbon\-sulfur bonds||ligase activity||catalytic activity	catalytic activity	323	781	1104	0.369565	0	1.76977	6.23178e-05	0.0137496	1.93344	0.000686624	0.197001	0.461018	0.342672	1	-0.513643	0.470056	1	144	87	92	263	408	110
AAEL006247-RA	conserved hypothetical protein	DIV	2452	Myb-like protein V OS=Dictyostelium discoideum GN=mybV PE=4 SV=1	0.0001	si:dkey-56d12.4 - Danio rerio - nucleic acid binding	2e-08	<molecular_function	<molecular_function	108	305	413	0.387409	0	1.68253	7.06534e-06	0.00250069	0.626857	0.315418	1	2.20163	5.61073e-07	0.000573641	-0.391889	0.535665	1	41	44	23	40	160	105
AAEL007043-RA	conserved hypothetical protein	DIV	2896	Protein DEK OS=Homo sapiens GN=DEK PE=1 SV=1	4e-29	Dek - Drosophila melanogaster - mRNA processing - nucleus - nucleic acid binding	0	nucleic acid binding||binding	binding	115	387	502	0.338645	0	1.96489	1.41226e-08	1.59952e-05	0.45561	0.419664	1	2.56703	3.25113e-10	9.97188e-07	-0.356664	0.503162	1	50	29	36	60	170	157
AAEL012140-RA	tRNA-dihydrouridine synthase	TT	2165	tRNA-dihydrouridine synthase 2-like OS=Mus musculus GN=Dus2l PE=1 SV=1	1e-108	Drosophila melanogaster - tRNA dihydrouridine synthase activity - oxidation reduction - tRNA processing - double-stranded RNA binding - FAD binding - intracellular	0	tRNA dihydrouridine synthase activity||oxidoreductase activity\, acting on the CH\-CH group of donors||oxidoreductase activity||catalytic activity	catalytic activity	889	116	1005	0.651741	0	-2.70734	2.16132e-06	0.00114746	-1.45084	0.0412576	0.878115	NA	NA	1	-0.342536	0.559345	1	200	655	34	19	57	40
AAEL003375-RA	conserved hypothetical protein	UNK	1941	Uncharacterized protein CG12001 OS=Drosophila melanogaster GN=CG12001 PE=1 SV=1	1e-69	zgc:172059 - Danio rerio - molecular_function - cellular_component - biological_process	2e-33	<molecular_function	<molecular_function	240	519	759	0.333333	0	1.60775	9.52034e-05	0.0179712	0.597275	0.578347	1	1.63255	0.000633372	0.124803	-0.297401	0.787914	1	117	62	61	168	253	98
AAEL015183-RA	roundabout	TRP	2375	Roundabout homolog 1 OS=Homo sapiens GN=ROBO1 PE=1 SV=1	1e-122	robo3 - Drosophila melanogaster - axon guidance - ventral cord development - plasma membrane - axon guidance receptor activity - neuron recognition - mushroom body development - central complex development	0	axon guidance receptor activity||transmembrane receptor activity||receptor activity||signal transducer activity||molecular transducer activity	molecular transducer activity	85	606	691	0.494935	0	3.08578	1.14348e-15	6.47555e-12	4.02561	1.41537e-13	9.34004e-10	1.01239	0.0711583	0.855508	-0.289633	1	1	41	25	19	97	342	167
AAEL014431-RA	conserved hypothetical protein	CSR	807	General odorant-binding protein 99b OS=Drosophila melanogaster GN=Obp99b PE=2	0.007	Odorant-binding protein 83g - Drosophila melanogaster - odorant binding - sensory perception of chemical stimulus - cellular_component - transport	6e-06	odorant binding||binding	binding	67	348	415	0.527711	0	2.62861	1.34759e-09	2.08129e-06	3.36297	1.99089e-08	5.25517e-05	0.379782	0.524561	1	-0.225503	0.882627	1	41	17	9	43	219	86
AAEL014398-RA	conserved hypothetical protein	TT	1830	Transcription factor grauzone OS=Drosophila melanogaster GN=grau PE=1 SV=1	3e-66	Drosophila melanogaster - nucleus - zinc ion binding	1e-75	specific RNA polymerase II transcription factor activity||RNA polymerase II transcription factor activity||transcription regulator activity	transcription regulator activity	75	217	292	0.342466	0	2.11916	1.38431e-05	0.00412598	-0.589268	0.681427	1	2.62063	1.07351e-05	0.00633208	-0.211822	1	1	22	32	21	100	47	70
AAEL012951-RA	transformation/transcription domain-associated protein	TT	10874	Transcription-associated protein 1 OS=Drosophila melanogaster GN=Nipped-A PE=1	0	Nipped-A - Drosophila melanogaster - protein kinase activity - SAGA complex - regulation of transcription - transcription regulator activity - histone acetyltransferase complex - phosphotransferase activity, alcohol group as acceptor - binding - cytokinesis - phagocytosis, engulfment	0	protein kinase activity||phosphotransferase activity\, alcohol group as acceptor||transferase activity\, transferring phosphorus\-containing groups||transferase activity||catalytic activity	catalytic activity	388	965	1353	0.404287	0	1.56965	5.60225e-06	0.00232138	-0.135235	0.752864	1	2.59643	3.15557e-09	6.42196e-06	-0.19754	0.657286	1	178	119	91	159	547	259
AAEL009647-RA	conserved hypothetical protein	UNK	1394	Nogo-B receptor OS=Mus musculus GN=Nus1 PE=2 SV=1	2e-26	nuclear undecaprenyl pyrophosphate synthase 1 homolog (S. cerevisiae) - Mus musculus - membrane - integral to membrane - cell differentiation - receptor activity - angiogenesis - multicellular organismal development - transferase activity, transferring alkyl or aryl (other than methyl) groups	8e-27	receptor activity||signal transducer activity||molecular transducer activity	molecular transducer activity	72	324	396	0.643939	0	2.28937	4.48092e-06	0.00195196	1.21071	0.135682	1	2.57811	2.01382e-05	0.00996257	-0.170504	1	1	26	26	20	35	255	34
AAEL016805-RA	tRNA-Ala	ncRNA	72	NA	NA	NA	NA	NA	NA	511	114	625	0.592	0	-2.20039	0.000158339	0.0258655	NA	NA	1	-2.55382	0.000211363	0.0689674	-0.16718	1	1	26	115	370	18	35	61
AAEL000194-RA	phosphatidylinositol 4-kinase	DIV	6457	Phosphatidylinositol 4-kinase alpha OS=Homo sapiens GN=PI4KA PE=1 SV=3	0	Drosophila melanogaster - 1-phosphatidylinositol 4-kinase activity - phosphorylation - binding - phosphoinositide-mediated signaling - phosphoinositide phosphorylation	0	1\-phosphatidylinositol 4\-kinase activity||inositol or phosphatidylinositol kinase activity||kinase activity||transferase activity\, transferring phosphorus\-containing groups||transferase activity||catalytic activity	catalytic activity	548	1765	2313	0.320363	0	2.18726	9.03644e-08	8.08e-05	2.39106	7.33795e-06	0.00776197	2.27884	8.88424e-06	0.00555099	-0.12303	0.878238	1	200	222	126	609	741	415
AAEL004688-RA	conserved hypothetical protein	TRP	3539	Beta-1,4-mannosyltransferase egh OS=Drosophila melanogaster GN=egh PE=1 SV=1	0	egghead - Drosophila melanogaster - germarium-derived egg chamber formation - border follicle cell migration - maintenance of polarity of follicular epithelium - ovarian follicle cell development - morphogenesis of follicular epithelium - ovarian follicle cell adhesion - oocyte localization during germarium-derived egg chamber formation - oocyte microtubule cytoskeleton organization - germ cell d…	0	beta\-1\,4\-mannosyltransferase activity||mannosyltransferase activity||transferase activity\, transferring hexosyl groups||transferase activity\, transferring glycosyl groups||transferase activity||catalytic activity	catalytic activity	210	735	945	0.432804	0	1.99469	6.41049e-08	6.80674e-05	-0.513841	0.289959	1	2.29384	1.3694e-07	0.00019092	-0.0946627	0.923961	1	66	98	46	111	409	215
AAEL005215-RA	conserved hypothetical protein	DIV	2181	Growth inhibition and differentiation-related protein 88 homolog OS=Mus musculus	6e-57	R3H domain and coiled-coil containing 1 - Rattus norvegicus - nucleic acid binding	3e-26	<molecular_function	<molecular_function	255	2456	2711	0.369974	0	3.58835	1.17039e-23	1.98837e-19	3.98609	3.47987e-18	4.59273e-14	0.671738	0.113322	0.915083	-0.0497943	0.785365	1	92	103	60	554	899	1003
AAEL004109-RA	conserved hypothetical protein	UNK	825	Uncharacterized protein DDB_G0271670 OS=Dictyostelium discoideum GN=DDB_G0271670	1e-08	P0701D05.6 protein. - Dictyostelium discoideum - kinase activity - transferase activity	3e-10	protein binding||binding	binding	45	189	234	0.286325	0	2.55815	6.85657e-09	9.7072e-06	-0.513708	0.62231	1	3.35613	5.47981e-10	1.40064e-06	0.0230674	1	1	19	16	10	67	65	57
AAEL014446-RA	hypothetical protein	TRP	282	Phosphatidylinositol transfer protein SFH5 OS=Lodderomyces elongisporus GN=SFH5	0.82		NA			44	107	151	0.291391	0	1.91254	8.98543e-05	0.017347	NA	NA	1	2.41291	6.74986e-05	0.0304459	0.0316609	1	1	29	11	4	44	25	38
AAEL002322-RA	conserved hypothetical protein	DIV	2181	Nucleolar protein 11 OS=Mus musculus GN=Nol11 PE=2 SV=1	1e-20	Drosophila melanogaster - nucleus	0			109	239	348	0.396552	0	1.98456	0.000258546	0.0355713	0.552222	0.266531	1	3.78619	3.20552e-06	0.0025699	0.0627331	1	1	56	40	13	138	45	56
AAEL011714-RA	conserved hypothetical protein	DIV	2088	Putative tyrosine-protein kinase Wsck OS=Drosophila melanogaster GN=Wsck PE=2	1e-111	Wsck - Drosophila melanogaster - plasma membrane - protein tyrosine kinase activity - protein amino acid phosphorylation - ATP binding	0	protein tyrosine kinase activity||protein kinase activity||phosphotransferase activity\, alcohol group as acceptor||transferase activity\, transferring phosphorus\-containing groups||transferase activity||catalytic activity	catalytic activity	457	104	561	0.491979	0	-1.74417	0.000106608	0.0192995	NA	NA	1	-1.5318	0.0056321	0.429807	0.0918203	0.864333	1	276	152	29	19	45	40
AAEL012758-RA	hypothetical protein	DIV	821	Ferrochelatase OS=Thermosynechococcus elongatus (strain BP-1) GN=hemH PE=3 SV=2	4		NA			888	325	1213	0.28277	0	-1.23506	0.000122255	0.0209797	-1.3693	0.000375368	0.130371	-1.04201	0.0634039	0.828404	0.0923172	1	1	322	343	223	53	119	153
AAEL012081-RA	conserved hypothetical protein	DIV	2246	DNA ligase 1 OS=Dictyostelium discoideum GN=lig1 PE=3 SV=1	1e-22	Dictyostelium discoideum - protein binding - metal ion binding - zinc ion binding	8e-30	chromatin binding||binding	binding	140	378	518	0.438224	0	1.65383	1.22655e-05	0.00378871	0.483576	0.543826	1	2.70522	5.00393e-07	0.000548145	0.17141	0.751297	1	61	51	28	54	227	97
AAEL010925-RA	hypothetical protein	TT	759	Serum response factor homolog OS=Drosophila melanogaster GN=bs PE=1 SV=2	5e-33	blistered - Drosophila melanogaster - nucleus - open tracheal system development - terminal branching, open tracheal system - apposition of dorsal and ventral imaginal disc-derived wing surfaces - imaginal disc-derived wing morphogenesis - cell fate commitment - RNA polymerase II transcription factor activity - terminal cell fate specification, open tracheal system - transcription factor activity…	2e-33	RNA polymerase II transcription factor activity||transcription regulator activity	transcription regulator activity	202	739	941	0.503719	0	2.01713	1.37389e-06	0.000778036	2.12461	0.000132386	0.0743723	-0.279345	0.663086	1	0.254174	0.869626	1	113	37	52	62	474	203
AAEL000531-RA	conserved hypothetical protein	TRP	1572	Protein Daple OS=Homo sapiens GN=CCDC88C PE=1 SV=2	3e-09	Dictyostelium discoideum - binding - membrane	2e-09	microtubule motor activity||motor activity||nucleoside\-triphosphatase activity||pyrophosphatase activity||hydrolase activity\, acting on acid anhydrides\, in phosphorus\-containing anhydrides||hydrolase activity\, acting on acid anhydrides||hydrolase activity||catalytic activity	catalytic activity	109	245	354	0.370056	0	1.89494	0.00016153	0.0261356	2.69757	0.000656445	0.194738	1.87599	0.00072619	0.135815	0.282043	0.676279	1	44	39	26	131	58	56
AAEL006192-RA	hypothetical protein	CSR	1128	Odorant receptor 22b OS=Drosophila melanogaster GN=Or22b PE=1 SV=3	2e-07	Odorant receptor 22b - Drosophila melanogaster - sensory perception of smell - integral to membrane - olfactory receptor activity - dendrite - membrane - odorant binding	1e-07	olfactory receptor activity||G\-protein coupled receptor activity||transmembrane receptor activity||receptor activity||signal transducer activity||molecular transducer activity	molecular transducer activity	36	91	127	0.275591	0	1.76632	0.000165973	0.0264901	2.86703	3.69233e-06	0.00443012	0.488858	0.441286	1	0.36114	1	1	14	9	13	33	23	35
AAEL010630-RA	xanthine dehydrogenase	MET	3087	Xanthine dehydrogenase OS=Calliphora vicina GN=XDH PE=2 SV=1	0	rosy - Drosophila melanogaster - compound eye pigmentation - xanthine dehydrogenase activity - peroxisome - iron ion binding - electron carrier activity - iron-sulfur cluster binding - xanthine oxidase activity - oxidation reduction - FAD binding - determination of adult lifespan - purine base metabolic process - pyrimidine base metabolic process - glycerophospholipid metabolic process - tryptoph…	0	xanthine dehydrogenase activity||oxidoreductase activity\, acting on CH or CH2 groups\, NAD or NADP as acceptor||oxidoreductase activity\, acting on CH or CH2 groups||oxidoreductase activity||catalytic activity	catalytic activity	221	771	992	0.304435	0	2.30422	8.68851e-08	8.08e-05	-0.594921	0.288533	1	2.56949	2.99258e-07	0.000353032	0.373349	0.71624	1	72	97	52	278	191	302
AAEL011541-RA	ubiquitin protein ligase	DIV	3285	Ubiquitin-protein ligase E3C OS=Homo sapiens GN=UBE3C PE=1 SV=3	0	Drosophila melanogaster - protein modification process - intracellular - acid-amino acid ligase activity	0	acid\-amino acid ligase activity||ligase activity\, forming carbon\-nitrogen bonds||ligase activity||catalytic activity	catalytic activity	346	71	417	0.678657	0	-2.36833	0.000121248	0.0209797	NA	NA	1	-1.40714	0.0103684	0.557927	0.376573	0.501241	1	36	27	283	9	31	31
AAEL017055-RA		MIT	1605	ATP synthase gamma chain OS=Nitratiruptor sp. (strain SB155-2) GN=atpG PE=3 SV=1	0.13	Drosophila melanogaster - zinc ion binding - nucleic acid binding - nucleus	0.002	DNA binding||nucleic acid binding||binding	binding	24	87	111	0.585586	0	2.78729	2.22083e-05	0.00608544	1.65201	0.0544424	0.917708	NA	NA	1	0.438311	0.526706	1	12	5	7	65	11	11
AAEL001845-RA	short-chain dehydrogenase	MET_LIPID	804	Sepiapterin reductase OS=Mus musculus GN=Spr PE=1 SV=1	3e-39	Sepiapterin reductase - Drosophila melanogaster - sepiapterin reductase activity - tetrahydrobiopterin biosynthetic process - binding - oxidation reduction	4e-57	oxidoreductase activity||catalytic activity	catalytic activity	28	120	148	0.601351	0	2.31735	6.18417e-06	0.00235041	NA	NA	1	NA	NA	1	0.607457	0.386208	1	14	8	6	16	89	15
AAEL005804-RA	hypothetical protein	TRP	1557	Neuromedin-U receptor 2 OS=Mus musculus GN=Nmur2 PE=2 SV=1	4e-16	ETHR - Drosophila melanogaster - G-protein coupled receptor protein signaling pathway - integral to membrane - peptide receptor activity, G-protein coupled - neuropeptide receptor activity - amine receptor activity - ecdysis-triggering hormone receptor activity	3e-58	peptide receptor activity\, G\-protein coupled||G\-protein coupled receptor activity||transmembrane receptor activity||receptor activity||signal transducer activity||molecular transducer activity	molecular transducer activity	150	518	668	0.534431	0	1.95902	3.70802e-06	0.00174988	0.567804	0.321479	1	2.11538	2.77171e-05	0.0132834	0.655775	0.343587	1	73	37	40	59	357	102
AAEL003423-RB	NADH dehydrogenase, putative	MIT	557	NADH dehydrogenase	7e-05	Drosophila melanogaster - mitochondrial respiratory chain complex I - mitochondrial electron transport, NADH to ubiquinone - NADH dehydrogenase activity	3e-12	NADH dehydrogenase activity||oxidoreductase activity\, acting on NADH or NADPH||oxidoreductase activity||catalytic activity	catalytic activity	799	249	1048	0.312977	0	-1.50026	5.76495e-05	0.0128869	-1.66395	0.00025359	0.106873	-0.286508	0.575786	1	0.950453	0.39891	1	306	328	165	31	67	151
AAEL016912-RA	tRNA-Pro	ncRNA	72	NA	NA	NA	NA	NA	NA	145	30	175	0.36	0	-2.00122	1.01661e-05	0.00319835	NA	NA	1	-2.14657	1.45641e-05	0.007658	NA	NA	1	62	63	20	5	11	14
AAEL007623-RA	conserved hypothetical protein	TRP	1251	Transmembrane protein 135 OS=Xenopus laevis GN=tmem135 PE=2 SV=1	1e-11	zgc:162425 - Danio rerio - biological_process - cellular_component - molecular_function	3e-12	<molecular_function	<molecular_function	33	164	197	0.558376	0	2.64715	1.49996e-07	0.000121347	1.70256	0.06474	0.917708	2.526	1.49804e-05	0.007658	NA	NA	1	19	8	6	33	110	21
AAEL000539-RA	hypothetical protein	DIV	243	Ubiquitin carboxyl-terminal hydrolase 36 OS=Drosophila virilis GN=Usp36 PE=3	0.37		NA			26	89	115	0.304348	0	2.10907	6.55883e-06	0.00240355	0.213627	0.894061	1	3.12529	5.48779e-05	0.0255032	NA	NA	1	11	6	9	24	30	35
AAEL014512-RA	tyrosine-protein kinase fps85d	DIV	4658	Tyrosine-protein kinase Fps85D OS=Drosophila melanogaster GN=Fps85D PE=1 SV=3	0	Fps oncogene analog - Drosophila melanogaster - protein tyrosine kinase activity - plasma membrane - membrane - protein amino acid phosphorylation - photoreceptor cell morphogenesis - cytoplasm - protein binding - ATP binding - actin filament bundle formation - dorsal closure, amnioserosa morphology change - axon guidance - dorsal closure, elongation of leading edge cells - dorsal closure - adher…	0	protein tyrosine kinase activity||protein kinase activity||phosphotransferase activity\, alcohol group as acceptor||transferase activity\, transferring phosphorus\-containing groups||transferase activity||catalytic activity	catalytic activity	243	829	1072	0.568097	0	2.76149	1.0129e-05	0.00319835	-0.219044	0.611761	1	2.56909	0.000152655	0.055741	NA	NA	1	108	76	59	609	142	78
AAEL008737-RA	hypothetical protein	TT	1014	Zinc finger protein 808 OS=Homo sapiens GN=ZNF808 PE=2 SV=2	8e-11	zgc:113294 - Danio rerio - nucleic acid binding - zinc ion binding - intracellular	1e-10	RNA polymerase II transcription factor activity||transcription regulator activity	transcription regulator activity	176	594	770	0.585714	0	1.95808	3.30112e-05	0.00837055	-0.273645	1	1	1.98422	0.000286845	0.0775666	NA	NA	1	73	59	44	87	451	56
AAEL003619-RB	sodium/chloride dependent amino acid transporter	TRP	2109	Sodium-dependent nutrient amino acid transporter 1 OS=Drosophila ananassae	1e-140	Drosophila melanogaster - potassium:amino acid symporter activity - integral to plasma membrane - neurotransmitter:sodium symporter activity - neurotransmitter transporter activity - neurotransmitter transport	0	potassium\:amino acid symporter activity||cation\:amino acid symporter activity||solute\:cation symporter activity||cation transmembrane transporter activity||ion transmembrane transporter activity||substrate\-specific transmembrane transporter activity||substrate\-specific transporter activity||transporter activity	transporter activity	65	212	277	0.476534	0	1.94266	2.66458e-05	0.00696438	NA	NA	1	1.81653	0.000642897	0.124803	NA	NA	1	21	16	28	45	132	35
AAEL005140-RA	conserved hypothetical protein	UNK	2236	Uncharacterized protein DDB_G0284459 OS=Dictyostelium discoideum GN=DDB_G0284459	8e-05	Caenorhabditis elegans - integral to membrane	0.0004	protein serine/threonine kinase activity||protein kinase activity||phosphotransferase activity\, alcohol group as acceptor||transferase activity\, transferring phosphorus\-containing groups||transferase activity||catalytic activity	catalytic activity	248	760	1008	0.527778	0	1.65913	0.000186321	0.0285172	-0.197665	0.703201	1	1.26842	0.00416704	0.368047	NA	NA	1	104	81	63	42	532	186
AAEL006305-RA	conserved hypothetical protein	TT	1026	DNA-directed RNA polymerase II subunit RPB1 OS=Homo sapiens GN=POLR2A PE=1 SV=1	9e-52	polymerase (RNA) II (DNA directed) polypeptide A, 220kDa - Rattus norvegicus - nuclear mRNA splicing, via spliceosome - molecular_function - DNA binding - protein kinase activity - protein binding - cellular_component - nucleus - nucleoplasm - DNA-directed RNA polymerase II, core complex - nucleolus - transcription initiation from RNA polymerase II promoter - RNA elongation from RNA polymerase II…	5e-52	<molecular_function	<molecular_function	28	116	144	0.673611	0	2.1028	0.000267763	0.0357988	NA	NA	1	1.637	0.0129679	0.586971	NA	NA	1	11	7	10	6	97	13
AAEL001306-RA	conserved hypothetical protein	DIV	1266	Protein takeout OS=Drosophila melanogaster GN=to PE=2 SV=1	2e-09	Drosophila melanogaster - cellular_component - hormone binding - detection of hormone stimulus	4e-20	hormone binding||binding	binding	331	105	436	0.433486	0	-1.68646	0.000264366	0.0356454	0.633325	0.551825	1	-0.832567	0.0574733	0.82277	NA	NA	1	82	60	189	8	52	45
AAEL017476-RC	AaGr74a [Source:Aedes_ManualAnnotation;Acc:AAEL800935]	CSR	1077	Putative gustatory receptor 39a, isoform D OS=Drosophila melanogaster GN=Gr39a	0.007	Gr9a - Drosophila melanogaster - integral to membrane - taste receptor activity - sensory perception of taste	0.047	taste receptor activity||G\-protein coupled receptor activity||transmembrane receptor activity||receptor activity||signal transducer activity||molecular transducer activity	molecular transducer activity	19	85	104	0.326923	0	2.42394	6.27088e-07	0.000394578	3.28583	5.54513e-07	0.0010455	1.61633	0.0768046	0.865448	NA	NA	1	4	7	8	20	34	31
AAEL005134-RB	arylsulfatase b	DIV	1986	Arylsulfatase B OS=Mus musculus GN=Arsb PE=2 SV=3	1e-87	Drosophila melanogaster - N-acetylgalactosamine-4-sulfatase activity - metabolic process	0	hydrolase activity||catalytic activity	catalytic activity	251	669	920	0.496739	0	2.2835	0.000263697	0.0356454	2.36843	0.00150018	0.304605	1.02335	0.0808879	0.87061	NA	NA	1	50	159	42	457	113	99
AAEL000811-RA	GPCR Methuselah Family [Source:Aedes_ManualAnnotation;Acc:AAEL800769]	TRP	1422	Probable G-protein coupled receptor Mth-like 14 OS=Drosophila melanogaster	9e-33	methuselah-like 14 - Drosophila melanogaster - G-protein coupled receptor protein signaling pathway - G-protein coupled receptor activity - membrane	4e-33	G\-protein coupled receptor activity||transmembrane receptor activity||receptor activity||signal transducer activity||molecular transducer activity	molecular transducer activity	74	223	297	0.569024	0	2.65506	4.24604e-05	0.00988164	-0.239182	0.821529	1	0.694189	0.163265	0.965124	NA	NA	1	41	24	9	169	32	22
AAEL001905-RA	conserved hypothetical protein	TRP	710	Transmembrane inner ear expressed protein OS=Homo sapiens GN=TMIE PE=1 SV=2	2e-07	transmembrane inner ear - Rattus norvegicus - molecular_function - cellular_component - sensory perception of sound - biological_process - inner ear morphogenesis	9e-08	<molecular_function	<molecular_function	75	331	406	0.684729	0	3.22516	6.2257e-06	0.00235041	-0.232198	0.6687	1	0.935465	0.178069	0.976244	NA	NA	1	32	26	17	278	26	27
AAEL004760-RA	pupal cuticle protein, putative	CYT/STR	580	Cuticle protein OS=Anopheles gambiae GN=Ccp84Ab PE=2 SV=3	4e-30	Ccp84Ad - Drosophila melanogaster - structural constituent of chitin-based larval cuticle - structural constituent of chitin-based cuticle	4e-35	structural constituent of chitin\-based larval cuticle||structural constituent of chitin\-based cuticle||structural constituent of cuticle||structural molecule activity	structural molecule activity	60	13	73	0.315068	0	-2.0579	0.000127399	0.0216438	-2.79883	2.80618e-05	0.0182157	-1.301	0.186959	0.978229	NA	NA	1	16	21	23	1	8	4
AAEL011171-RA	low-Mr GTP-binding protein Rab31, putative	TRP	1880	Ras-related protein RabJ OS=Dictyostelium discoideum GN=rabJ PE=3 SV=1	1e-42	chrowded - Drosophila melanogaster - GTPase activity - GTP binding - plasma membrane - peripheral nervous system development - small GTPase mediated signal transduction - protein transport	2e-78	GTPase activity||nucleoside\-triphosphatase activity||pyrophosphatase activity||hydrolase activity\, acting on acid anhydrides\, in phosphorus\-containing anhydrides||hydrolase activity\, acting on acid anhydrides||hydrolase activity||catalytic activity	catalytic activity	64	268	332	0.650602	0	3.09511	5.93589e-06	0.00235041	0.488004	0.703655	1	-0.627703	0.182729	0.978229	NA	NA	1	28	17	19	216	22	30
AAEL014545-RA	unkempt protein	TT	1281	RING finger protein unkempt OS=Drosophila melanogaster GN=unk PE=1 SV=1	2e-93	unkempt - Drosophila melanogaster - larval development - cytoplasm - bristle morphogenesis - imaginal disc-derived wing morphogenesis - zinc ion binding - DNA binding - compound eye development - protein binding - nucleic acid binding	1e-93	zinc ion binding||transition metal ion binding||metal ion binding||cation binding||ion binding||binding	binding	16	49	65	0.538462	0	2.4313	0.00016684	0.0264901	NA	NA	1	-0.731697	0.39648	1	NA	NA	1	6	8	2	35	6	8
AAEL012064-RA	Niemann-Pick Type C-2, putative	MET_LIPID	945	Ecdysteroid-regulated 16 kDa protein OS=Manduca sexta GN=ESR16 PE=2 SV=1	5e-16	Niemann-Pick type C-2a - Drosophila melanogaster - extracellular region	3e-15	cholesterol binding||sterol binding||steroid binding||lipid binding||binding	binding	25	83	108	0.518519	0	1.91272	0.000192081	0.0287951	1.03041	0.239384	1	0.303243	1	1	NA	NA	1	10	8	7	10	56	17
AAEL011569-RA	conserved hypothetical protein	DIV	2835	Serine-rich adhesin for platelets OS=Staphylococcus haemolyticus (strain	1e-26	Mucin 68D - Drosophila melanogaster - structural constituent of peritrophic membrane - chitin binding - chitin metabolic process - extracellular region	1e-25	structural constituent of peritrophic membrane||structural molecule activity	structural molecule activity	97	390	487	0.675565	0	2.06256	0.000118277	0.0207156	0.191383	0.795023	1	0.326451	0.519665	1	NA	NA	1	47	28	22	17	329	44
AAEL003770-RA	conserved hypothetical protein	DIV	1638	Bifunctional coenzyme A synthase OS=Sus scrofa GN=COASY PE=1 SV=1	3e-89	Bifunctional Phosphopantetheine adenylyltransferase - Dephospho-CoA kinase - Drosophila melanogaster - coenzyme A biosynthetic process - ATP binding - nucleotidyltransferase activity - dephospho-CoA kinase activity - triglyceride homeostasis - pantetheine-phosphate adenylyltransferase activity - ovarian follicle cell migration - imaginal disc-derived wing morphogenesis - cytoplasmic transport, nu…	0	ATP binding||adenyl ribonucleotide binding||purine ribonucleotide binding||purine nucleotide binding||nucleotide binding||binding	binding	107	284	391	0.503836	0	2.31104	0.000106784	0.0192995	0.992917	0.13215	1	0.482491	0.301184	1	NA	NA	1	45	29	33	197	53	34
AAEL005555-RA	hypothetical protein	TRP	270	G-protein coupled receptor 3 OS=Homo sapiens GN=GPR3 PE=1 SV=1	2.4		NA			187	59	246	0.272358	0	-1.49265	8.7149e-05	0.017347	-1.55606	0.000613574	0.192808	NA	NA	1	NA	NA	1	66	67	54	7	20	32
AAEL007891-RB	xtp3-transactivated protein b	IMM	1544	Endoplasmic reticulum lectin 1 OS=Xenopus tropicalis GN=erlec1 PE=2 SV=1	2e-88	Drosophila melanogaster - protein binding	7e-93	protein binding||binding	binding	1	19	20	0.35	0	4.53514	8.12123e-06	0.0027684	34.7698	0.000945202	0.231014	NA	NA	1	NA	NA	1	1	0	0	5	7	7
AAEL006865-RA	conserved hypothetical protein	DIV	861	Regulatory-associated protein of mTOR OS=Homo sapiens GN=RPTOR PE=1 SV=1	2e-13	raptor - Drosophila melanogaster - binding - positive regulation of protein amino acid phosphorylation - cellular response to DNA damage stimulus	1e-20	protein binding||binding	binding	88	13	101	0.643564	0	-2.55961	4.22647e-05	0.00988164	-0.569671	0.817024	1	NA	NA	1	NA	NA	1	10	65	13	3	6	4
AAEL005124-RA	conserved hypothetical protein	DIV	2090	Protein split ends OS=Drosophila melanogaster GN=spen PE=1 SV=2	3e-14	split ends - Drosophila melanogaster - regulation of transcription - segment specification - nucleus - transcription regulator activity - neuroblast fate determination - axon guidance - glial cell migration - glial cell fate determination - epidermal growth factor receptor signaling pathway - Wnt receptor signaling pathway - nucleic acid binding - nucleotide binding - peripheral nervous system de…	2e-14	transcription regulator activity	transcription regulator activity	34	126	160	0.68125	0	2.96694	4.73528e-05	0.0108713	0.127927	0.832378	1	NA	NA	1	NA	NA	1	14	13	7	109	10	7
AAEL014311-RA	tetraspanin, putative	CYT/STR	819	CD82 antigen OS=Homo sapiens GN=CD82 PE=1 SV=1	3e-31	Tetraspanin 66E - Drosophila melanogaster - integral to membrane	2e-83	<molecular_function	<molecular_function	30	2	32	0.6875	0	-3.68698	0.00011397	0.0203814	NA	NA	1	NA	NA	1	NA	NA	1	4	22	4	1	1	0
AAEL013832-RA	Homeobox protein abdominal-A homolog [Source:UniProt/SWISSPROT;Acc:P29552]	TT	1257	Homeobox protein abdominal-A homolog OS=Anopheles gambiae GN=abd-A PE=2 SV=1	1e-157	abdominal A - Drosophila melanogaster - transcription factor activity - regulation of transcription, DNA-dependent - anterior/posterior pattern formation - gonad development - peripheral nervous system development - genital disc anterior/posterior pattern formation - gonadal mesoderm development - germ cell migration - pole cell migration - nucleus - specific RNA polymerase II transcription facto…	0	transcription factor activity||DNA binding||nucleic acid binding||binding	binding	18	89	107	0.672897	0	2.32227	0.000219837	0.031821	NA	NA	1	NA	NA	1	NA	NA	1	7	5	6	1	72	16
AAEL010263-RA	conserved hypothetical protein	TRP	405	Vacuolar protein sorting-associated protein 8 homolog OS=Homo sapiens GN=VPS8	0.83		NA			2	18	20	0.35	0	3.48365	8.45501e-05	0.0173063	NA	NA	1	NA	NA	1	NA	NA	1	1	1	0	6	7	5

## Sheet: Day4 Sense
TranscriptID	Description	Category	Length	Best.match.to.SWISSP.database	E.value	Best.match.to.GO.database	E.value	Function.descriptors	Function.parent	BFcount	DENVcount	TOTcount	MaxProp	Flag	F_logFC	F_pval	F_FDR	13-19nt_logFC	13-19nt_pval	13-19nt_BH	20-23nt_logFC	20-23nt_pval	20-23nt_BH	24-30nt_logFC	24-30nt_pval	24-30nt_BH	BF1	BF2	BF3	DENV1	DENV2	DENV3
AAEL008806-RA	testis development protein prtd	ReDox	3099	Uncharacterized protein KIAA1310 OS=Mus musculus GN=Kiaa1310 PE=2 SV=1	3e-89	Reduction in Cnn dots 1 - Drosophila melanogaster - centriole replication	0	<molecular_function	<molecular_function	1898	264	2162	0.660037	0	-2.92801	3.9221e-07	0.000743007	-0.680025	0.177402	1	NA	NA	1	-1.51352	0.0115527	0.432205	387	84	1427	101	76	87
AAEL009910-RA	conserved hypothetical protein	DIV	1875	PDZ and LIM domain protein 7 OS=Homo sapiens GN=PDLIM7 PE=1 SV=1	8e-11	Drosophila melanogaster - protein binding	1e-61	protein binding||binding	binding	900	117	1017	0.692232	0	-2.86813	4.58396e-06	0.00287184	-2.62072	0.000395087	0.283108	-2.62125	8.75376e-05	0.075385	NA	NA	1	704	22	174	29	19	69
AAEL006976-RA	conserved hypothetical protein	TT	627	Repressor of RNA polymerase III transcription MAF1 homolog OS=Danio rerio	5e-71	Drosophila melanogaster - transcription regulator activity - negative regulation of transcription from RNA polymerase III promoter - nucleus	6e-89	transcription regulator activity	transcription regulator activity	90	13	103	0.543689	0	-2.7821	2.92148e-06	0.00228777	-3.40792	0.0251381	0.825934	-2.73746	0.00130322	0.183684	-2.64229	0.000522829	0.118476	56	11	23	6	6	1
AAEL003423-RB	NADH dehydrogenase, putative	ReDox	557	NADH dehydrogenase	7e-05	Drosophila melanogaster - mitochondrial respiratory chain complex I - mitochondrial electron transport, NADH to ubiquinone - NADH dehydrogenase activity	3e-12	NADH dehydrogenase activity||oxidoreductase activity\, acting on NADH or NADPH||oxidoreductase activity||catalytic activity	catalytic activity	62	9	71	0.647887	0	-2.75544	2.77115e-05	0.0103982	NA	NA	1	-4.20951	0.000340159	0.0986301	NA	NA	1	46	7	9	4	3	2
AAEL015297-RA	DNA-dependent RNA polymerase, putative	TT	2304	DNA-directed RNA polymerase, mitochondrial OS=Homo sapiens GN=POLRMT PE=1 SV=2	0	Drosophila melanogaster - mitochondrion - transcription - DNA-directed RNA polymerase activity - DNA binding	0	DNA\-directed RNA polymerase activity||RNA polymerase activity||nucleotidyltransferase activity||transferase activity\, transferring phosphorus\-containing groups||transferase activity||catalytic activity	catalytic activity	941	155	1096	0.695255	0	-2.52753	3.19908e-06	0.00240078	-2.80587	5.04451e-05	0.15873	-1.79959	0.00318842	0.287044	NA	NA	1	762	71	108	55	43	57
AAEL005569-RA	hypothetical protein	TRP	1798	Serine-rich adhesin for platelets OS=Staphylococcus aureus (strain COL) GN=sraP	5e-09	Drosophila melanogaster - myosin light chain kinase activity - protein serine/threonine kinase activity - protein amino acid phosphorylation - cellular_component - actin filament organization - regulation of cell shape - ATP binding - positive regulation of TOR signaling pathway - protein kinase activity	1e-12	myosin light chain kinase activity||protein serine/threonine kinase activity||protein kinase activity||phosphotransferase activity\, alcohol group as acceptor||transferase activity\, transferring phosphorus\-containing groups||transferase activity||catalytic activity	catalytic activity	647	110	757	0.659181	0	-2.49445	5.34066e-06	0.00310292	-1.7366	0.00366775	0.496052	-2.22161	0.000314215	0.0986301	NA	NA	1	499	34	114	41	27	42
AAEL007281-RA	stretchin-mlck	DIV	2454	Myosin light chain kinase, smooth muscle OS=Homo sapiens GN=MYLK PE=1 SV=3	2e-36	Stretchin-Mlck - Drosophila melanogaster - myosin light chain kinase activity - protein amino acid phosphorylation - calmodulin-dependent protein kinase activity - structural constituent of cytoskeleton - protein serine/threonine kinase activity - ATP binding	4e-91	kinase activity||transferase activity\, transferring phosphorus\-containing groups||transferase activity||catalytic activity	catalytic activity	618	107	725	0.668966	0	-2.46804	4.62403e-06	0.00287184	-1.90355	0.0022556	0.424249	-1.77874	0.00093037	0.162832	NA	NA	1	485	43	90	44	27	36
AAEL017081-RB		MIT	639	Cytochrome c oxidase copper chaperone OS=Canis familiaris GN=COX17 PE=3 SV=3	5e-16	Drosophila melanogaster - respiratory chain complex IV assembly - copper chaperone activity - mitochondrial intermembrane space - copper ion transport	2e-21	copper chaperone activity||copper ion binding||transition metal ion binding||metal ion binding||cation binding||ion binding||binding	binding	65	12	77	0.597403	0	-2.41202	0.000117207	0.0280987	NA	NA	1	-0.393717	0.830199	1	-3.43426	7.53474e-05	0.0484906	46	6	13	4	2	6
AAEL010186-RA	conserved hypothetical protein	DIV	713	Protein MPA43 OS=Saccharomyces cerevisiae GN=MPA43 PE=1 SV=1	3.4		NA			237	44	281	0.637011	0	-2.37952	1.19134e-05	0.00523349	-1.39718	0.0290539	0.855613	NA	NA	1	-2.56069	0.000154527	0.0693893	179	20	38	18	10	16
AAEL006000-RB	conserved hypothetical protein	MIT	710	Probable cytochrome c oxidase polypeptide 7A1, mitochondrial OS=Drosophila	9e-06	Drosophila melanogaster - mitochondrial electron transport, cytochrome c to oxygen - mitochondrial respiratory chain complex IV - cytochrome-c oxidase activity - electron carrier activity	2e-06	cytochrome\-c oxidase activity||hydrogen ion transmembrane transporter activity||monovalent inorganic cation transmembrane transporter activity||inorganic cation transmembrane transporter activity||cation transmembrane transporter activity||ion transmembrane transporter activity||substrate\-specific transmembrane transporter activity||substrate\-specific transporter activity||transporter activity	transporter activity	88	17	105	0.666667	0	-2.33599	0.000141741	0.0316502	NA	NA	1	-0.764798	0.433625	1	NA	NA	1	70	7	11	12	2	3
AAEL003630-RA	conserved hypothetical protein	DIV	825	UPF0692 protein CG33108 OS=Drosophila melanogaster GN=CG33108 PE=2 SV=2	8e-64	zgc:153119 - Danio rerio - cellular_component - molecular_function - biological_process	4e-16	<molecular_function	<molecular_function	147	29	176	0.670455	0	-2.26775	0.000161669	0.0330888	-2.73215	0.00155498	0.403438	-1.4565	0.0693576	0.916788	NA	NA	1	118	8	21	5	10	14
AAEL010183-RA	conserved hypothetical protein	TT	537	Zinc finger protein basonuclin-2 OS=Mus musculus GN=Bnc2 PE=2 SV=2	0.25		NA			191	39	230	0.665217	0	-2.23433	6.33986e-05	0.0187732	-2.86835	0.000321146	0.274362	-1.53608	0.0206613	0.629754	NA	NA	1	153	21	17	17	9	13
AAEL012175-RA	ATP synthase alpha subunit mitochondrial	MET	2188	ATP synthase subunit alpha, mitochondrial OS=Drosophila melanogaster GN=blw PE=1	0	bellwether - Drosophila melanogaster - spermatid development - hydrogen-exporting ATPase activity, phosphorylative mechanism - growth - proton transport - mitochondrial proton-transporting ATP synthase complex, catalytic core F(1) - proton-transporting ATPase activity, rotational mechanism - ATP synthesis coupled proton transport - hydrogen ion transporting ATP synthase activity, rotational mecha…	0	hydrogen\-exporting ATPase activity\, phosphorylative mechanism||ATPase activity\, coupled to transmembrane movement of ions\, phosphorylative mechanism||ATPase activity\, coupled to transmembrane movement of ions||ATPase activity\, coupled to transmembrane movement of substances||ATPase activity\, coupled to movement of substances||ATPase activity\, coupled||ATPase activity||nucleoside\-triphosp…	catalytic activity	4351	901	5252	0.678218	0	-2.19319	5.99358e-05	0.018311	-1.6205	0.0101213	0.700993	-1.88629	0.001321	0.183684	-2.31173	0.000380299	0.103706	3562	224	565	328	272	301
AAEL015665-RA	conserved hypothetical protein	DIV	1014	Janus kinase and microtubule-interacting protein 3 OS=Homo sapiens GN=JAKMIP3	9e-07	Drosophila melanogaster - transcription factor activity - regulation of transcription, DNA-dependent - sequence-specific DNA binding	2e-16	<molecular_function	<molecular_function	196	41	237	0.670886	0	-2.19309	0.000177272	0.0343317	-1.25266	0.192204	1	-2.14073	0.0035853	0.306306	NA	NA	1	159	7	30	17	10	14
AAEL012552-RA	NADH-ubiquinone oxidoreductase	ReDox	2530	NADH-ubiquinone oxidoreductase 75 kDa subunit, mitochondrial OS=Drosophila	0	NADH:ubiquinone reductase 75kD subunit precursor - Drosophila melanogaster - mitochondrial respiratory chain complex I - NADH dehydrogenase (ubiquinone) activity - mitochondrion - NADH dehydrogenase activity - iron-sulfur cluster binding - ATP synthesis coupled electron transport - electron carrier activity	0	NADH dehydrogenase (ubiquinone) activity||NADH dehydrogenase (quinone) activity||oxidoreductase activity\, acting on NADH or NADPH\, quinone or similar compound as acceptor||oxidoreductase activity\, acting on NADH or NADPH||oxidoreductase activity||catalytic activity	catalytic activity	1081	228	1309	0.693659	0	-2.17379	0.000193795	0.0351441	-1.50317	0.0240746	0.825934	-1.83112	0.00250053	0.249427	NA	NA	1	908	43	130	111	47	70
AAEL007383-RA	secreted ferritin G subunit precursor, putative	TRP	1085	Soma ferritin OS=Lymnaea stagnalis PE=2 SV=2	4e-12	Ferritin 2 light chain homologue - Drosophila melanogaster - ferrous iron binding - intracellular ferritin complex - cellular iron ion homeostasis - iron ion transport - ferric iron binding - oxidoreductase activity - oxidation reduction - Golgi apparatus	2e-31	ferrous iron binding||iron ion binding||transition metal ion binding||metal ion binding||cation binding||ion binding||binding	binding	1307	277	1584	0.698864	0	-2.16719	0.000245844	0.0405512	-2.27249	0.00170403	0.403636	-1.76288	0.00326446	0.290763	NA	NA	1	1107	50	150	143	58	76
AAEL009534-RA	dimethyladenosine transferase	MET	1020	Dimethyladenosine transferase 1, mitochondrial OS=Drosophila pseudoobscura	1e-107	transcription factor B1, mitochondrial - Rattus norvegicus - rRNA modification - rRNA (adenine-N6,N6-)-dimethyltransferase activity - DNA binding - mitochondrion - methyltransferase activity - transferase activity - mitochondrial nucleoid - regulation of transcription	6e-86	rRNA (adenine\-N6\,N6\-)\-dimethyltransferase activity||rRNA (adenine) methyltransferase activity||rRNA methyltransferase activity||S\-adenosylmethionine\-dependent methyltransferase activity||methyltransferase activity||transferase activity\, transferring one\-carbon groups||transferase activity||catalytic activity	catalytic activity	91	20	111	0.54955	0	-2.16437	0.000117159	0.0280987	NA	NA	1	-1.81965	0.00833392	0.445851	-2.48643	0.00120923	0.181762	61	12	18	7	5	8
AAEL009257-RA	conserved hypothetical protein	MET	438	Cytochrome c oxidase subunit 6C-2 OS=Rattus norvegicus GN=Cox6c2 PE=1 SV=3	7e-11	cytochrome c oxidase, subunit VIc - Rattus norvegicus - cytochrome-c oxidase activity - mitochondrion - mitochondrial inner membrane - mitochondrial respiratory chain complex IV - biological_process - membrane - integral to membrane	3e-11	cytochrome\-c oxidase activity||hydrogen ion transmembrane transporter activity||monovalent inorganic cation transmembrane transporter activity||inorganic cation transmembrane transporter activity||cation transmembrane transporter activity||ion transmembrane transporter activity||substrate\-specific transmembrane transporter activity||substrate\-specific transporter activity||transporter activity	transporter activity	460	100	560	0.6875	0	-2.12733	0.000168958	0.033619	-2.09132	0.00249006	0.438332	-1.59891	0.0106084	0.492572	NA	NA	1	385	28	47	43	29	28
AAEL010977-RA	ATP-dependent transporter	TRP	2523	ATP-binding cassette sub-family F member 2 OS=Bos taurus GN=ABCF2 PE=2 SV=1	0	Drosophila melanogaster - ATP-binding cassette (ABC) transporter complex - ATPase activity, coupled to transmembrane movement of substances - transporter activity - ATP binding	0	ATP binding||adenyl ribonucleotide binding||purine ribonucleotide binding||purine nucleotide binding||nucleotide binding||binding	binding	2111	459	2570	0.69572	0	-2.11835	0.000246617	0.0405512	-1.49102	0.0286685	0.850896	-1.59386	0.00534736	0.374835	NA	NA	1	1788	93	230	179	116	164
AAEL005435-RA	mitochondrial processing peptidase beta subunit	MIT	1776	Mitochondrial-processing peptidase subunit beta OS=Bos taurus GN=PMPCB PE=2 SV=1	0	Drosophila melanogaster - mitochondrial processing peptidase complex - metalloendopeptidase activity - protein processing - ubiquinol-cytochrome-c reductase activity - mitochondrial matrix - mitochondrial electron transport, ubiquinol to cytochrome c - mitochondrial respiratory chain complex III - proteolysis - zinc ion binding - lipid particle	0	metalloendopeptidase activity||metallopeptidase activity||peptidase activity\, acting on L\-amino acid peptides||peptidase activity||hydrolase activity||catalytic activity	catalytic activity	1539	337	1876	0.69936	0	-2.10616	0.000219581	0.0373101	NA	NA	1	-1.67343	0.00513202	0.372118	NA	NA	1	1312	78	149	129	92	116
AAEL007135-RA	peroxiredoxin 5, prdx5	MIT	1219	Peroxiredoxin-5, mitochondrial OS=Homo sapiens GN=PRDX5 PE=1 SV=3	9e-51	Peroxiredoxin 5 - Drosophila melanogaster - antioxidant activity - peroxisome - cell redox homeostasis - oxidoreductase activity - cytosol - mitochondrion - nucleus - response to oxidative stress	7e-62	antioxidant activity	antioxidant activity	434	96	530	0.649057	0	-2.10178	0.000159421	0.0330888	-1.67735	0.0119435	0.72524	-2.05713	0.00111808	0.173354	-2.22912	0.000875482	0.158266	344	20	70	27	33	36
AAEL009201-RA	conserved hypothetical protein	TRP	461	2-succinyl-5-enolpyruvyl-6-hydroxy-3-cyclohexene-1- carboxylate synthase	9.1	Drosophila melanogaster - lipid particle	7e-13	calcium ion binding||metal ion binding||cation binding||ion binding||binding	binding	643	142	785	0.66879	0	-2.09651	0.000169859	0.033619	NA	NA	1	-2.48009	0.000124654	0.0834933	-1.77979	0.00737597	0.36228	525	31	87	41	50	51
AAEL001847-RA	conserved hypothetical protein	TT	4051	DNA-directed RNA polymerase, mitochondrial OS=Homo sapiens GN=POLRMT PE=1 SV=2	0	Drosophila melanogaster - mitochondrion - transcription - DNA-directed RNA polymerase activity - DNA binding	0	DNA\-directed RNA polymerase activity||RNA polymerase activity||nucleotidyltransferase activity||transferase activity\, transferring phosphorus\-containing groups||transferase activity||catalytic activity	catalytic activity	1212	275	1487	0.63349	0	-2.07561	6.54386e-05	0.0190099	-1.8467	0.00558659	0.564208	-1.22626	0.0235781	0.663556	-2.38884	0.000157894	0.0693893	942	90	180	104	80	91
AAEL003122-RA	conserved hypothetical protein	DIV	1376	Protein Smaug homolog 2 OS=Homo sapiens GN=SAMD4B PE=1 SV=1	1.8	Z band alternatively spliced PDZ-motif protein 66 - Drosophila melanogaster - mesoderm development - protein binding - Z disc	2e-19	protein binding||binding	binding	354	81	435	0.68046	0	-2.04764	0.000259885	0.041423	-1.56496	0.0291118	0.855613	-1.44608	0.0199802	0.619351	NA	NA	1	296	27	31	27	25	29
AAEL001953-RA	conserved hypothetical protein	DIV	3430	Flocculation protein FLO11 OS=Saccharomyces cerevisiae GN=MUC1 PE=1 SV=2	3e-09	CCCH-type zinc finger-containing protein - Dictyostelium discoideum - nucleic acid binding - biological_process - cellular_component - zinc ion binding	3e-10	nucleic acid binding||binding	binding	1302	297	1599	0.672295	0	-2.04727	0.000251679	0.0408377	-1.72364	0.00283797	0.438332	-1.40701	0.0109101	0.499076	NA	NA	1	1075	64	163	93	109	95
AAEL006866-RA	muscle lim protein	DIV	1467	Muscle LIM protein Mlp84B OS=Drosophila melanogaster GN=Mlp84B PE=1 SV=1	0	Muscle LIM protein at 84B - Drosophila melanogaster - nucleus - cell differentiation - skeletal muscle tissue development - cytoplasm - protein binding - zinc ion binding	0	protein binding||binding	binding	865	201	1066	0.667917	0	-2.0276	0.000236052	0.039734	-2.53678	0.000283735	0.274362	-1.55111	0.0089037	0.458746	NA	NA	1	712	54	99	70	45	86
AAEL010742-RA	translation elongation factor g	MIT	2506	Elongation factor G, mitochondrial OS=Aedes aegypti GN=AAEL010742 PE=3 SV=1	0	Drosophila melanogaster - translation elongation factor activity - mitochondrion - translational elongation - GTP binding - GTPase activity	0	translation elongation factor activity||translation factor activity\, nucleic acid binding||translation regulator activity	translation regulator activity	524	128	652	0.596626	0	-1.97686	0.000100891	0.0259593	-1.821	0.00357451	0.496052	-1.48778	0.00773621	0.439128	-2.17653	0.000593944	0.126504	389	44	91	43	41	44
AAEL000102-RA	conserved hypothetical protein	DIV	1204	Phytanoyl-CoA dioxygenase domain-containing protein 1 OS=Danio rerio GN=phyhd1	1e-68	zgc:101639 - Danio rerio - cellular_component - metal ion binding - iron ion binding - oxidoreductase activity - oxidoreductase activity, acting on single donors with incorporation of molecular oxygen, incorporation of two atoms of oxygen - oxidation reduction	5e-69	metal ion binding||cation binding||ion binding||binding	binding	305	76	381	0.569554	0	-1.96687	0.00015403	0.032638	-1.5093	0.0304369	0.865812	-1.57429	0.00799479	0.440858	-2.37639	0.000272078	0.0913831	217	22	66	33	16	27
AAEL010230-RA	NADH:ubiquinone dehydrogenase, putative	MIT	672	NADH dehydrogenase	1e-30	Drosophila melanogaster - mitochondrial respiratory chain complex I - NADH dehydrogenase (ubiquinone) activity - NADH dehydrogenase activity - mitochondrial electron transport, NADH to ubiquinone	4e-54	NADH dehydrogenase (ubiquinone) activity||NADH dehydrogenase (quinone) activity||oxidoreductase activity\, acting on NADH or NADPH\, quinone or similar compound as acceptor||oxidoreductase activity\, acting on NADH or NADPH||oxidoreductase activity||catalytic activity	catalytic activity	346	86	432	0.636574	0	-1.94182	0.000211019	0.037265	NA	NA	1	-1.12501	0.039149	0.801407	-2.21545	0.000639371	0.130213	275	31	40	31	28	27
AAEL005334-RA	titin	CYT/STR	1764	Titin OS=Mus musculus GN=Ttn PE=1 SV=1	2e-54	Drosophila melanogaster - myosin binding	0	structural constituent of cytoskeleton||structural molecule activity	structural molecule activity	389	100	489	0.613497	0	-1.91281	0.000247662	0.0405512	-1.87262	0.00429901	0.521678	-1.29305	0.0306592	0.7239	-2.23493	0.000727694	0.144542	300	37	52	52	20	28
AAEL001852-RA	conserved hypothetical protein	MIT	1031	Mitochondrial import inner membrane translocase subunit Tim23 OS=Mus musculus	5e-39	Drosophila melanogaster - mitochondrial inner membrane - protein transport - protein transporter activity	3e-62	protein transporter activity||substrate\-specific transporter activity||transporter activity	transporter activity	447	115	562	0.604982	0	-1.89847	0.00019354	0.0351441	-1.22714	0.0157512	0.774588	-1.60425	0.00675368	0.4068	NA	NA	1	340	38	69	39	35	41
AAEL013255-RA	conserved hypothetical protein	TRP	631	Growth hormone-inducible transmembrane protein OS=Rattus norvegicus GN=Ghitm	4e-21	growth hormone inducible transmembrane protein - Rattus norvegicus - mitochondrion - membrane - integral to membrane	2e-21	transcription regulator activity	transcription regulator activity	175	46	221	0.556561	0	-1.8872	0.000160841	0.0330888	-1.43631	0.0424819	0.923181	-2.1735	0.00296017	0.278472	-1.96169	0.00144192	0.185439	123	20	32	14	16	16
AAEL007452-RA	conserved hypothetical protein	DIV	2631	MIF4G domain-containing protein OS=Xenopus tropicalis GN=mif4gd PE=2 SV=1	1e-11	Drosophila melanogaster - RNA metabolic process - protein binding	0	protein binding||binding	binding	1013	287	1300	0.57	0	-1.77193	0.000185394	0.0349493	-2.13764	0.000640666	0.330607	-1.63509	0.00141051	0.187453	-1.67376	0.00452458	0.295919	741	126	146	118	80	89
AAEL016796-RA	tRNA-Trp	ncRNA	72	NA	NA	NA	NA	NA	NA	551	1513	2064	0.281977	0	1.44874	0.000292633	0.0447464	-0.345038	0.603051	1	1.53761	0.0028964	0.274514	1.5958	0.00107293	0.177963	272	91	188	498	433	582
AAEL017734-RA	5S ribosomal RNA [Source: RFAM 9.0]	ncRNA	119	NA	NA	NA	NA	NA	NA	325	934	1259	0.301033	0	1.52176	0.000254903	0.0409916	1.06616	0.0648081	0.997358	1.39351	0.00246219	0.249427	1.74062	0.000815355	0.15617	154	63	108	184	379	371
AAEL016329-RA	tRNA-Cys	ncRNA	72	NA	NA	NA	NA	NA	NA	10248	29858	40106	0.421034	0	1.5492	0.000305019	0.0461656	0.444881	0.341681	1	0.507065	0.228402	1	1.68371	0.00134899	0.18297	5219	1819	3210	6255	6717	16886
AAEL016161-RA	tRNA-Val	ncRNA	73	NA	NA	NA	NA	NA	NA	631	1875	2506	0.349561	0	1.54982	0.000164573	0.0333048	2.01399	0.0019761	0.407347	1.06682	0.0257584	0.68489	1.57803	0.00273035	0.244048	261	114	256	534	876	465
AAEL017911-RA	5S ribosomal RNA [Source: RFAM 9.0]	ncRNA	116	NA	NA	NA	NA	NA	NA	259	767	1026	0.272904	0	1.55396	5.25323e-05	0.0168957	-0.597598	1	1	1.01576	0.135239	1	1.67422	0.000417485	0.110113	125	77	57	238	280	249
AAEL017661-RA	5S ribosomal RNA [Source: RFAM 9.0]	ncRNA	119	NA	NA	NA	NA	NA	NA	8107	23869	31976	0.41159	0	1.563	0.000186262	0.0349493	1.08472	0.0141518	0.74743	0.89163	0.0308668	0.7239	1.93422	0.000436382	0.113241	4088	1639	2380	4950	5758	13161
AAEL016400-RA	tRNA-Cys	ncRNA	72	NA	NA	NA	NA	NA	NA	17015	51806	68821	0.336729	0	1.57002	2.45568e-05	0.00941048	0.0158467	1	1	0.904747	0.0267856	0.689662	1.65485	0.000470829	0.11792	6173	4959	5883	13423	15209	23174
AAEL017919-RA	5S ribosomal RNA [Source: RFAM 9.0]	ncRNA	119	NA	NA	NA	NA	NA	NA	202	620	822	0.379562	0	1.6013	0.000217247	0.037265	NA	NA	1	2.80322	0.00194262	0.218317	1.63232	0.0019194	0.207004	94	49	59	217	312	91
AAEL016667-RA	tRNA-Asn	ncRNA	74	NA	NA	NA	NA	NA	NA	1703	5545	7248	0.311396	0	1.66143	9.36769e-06	0.00444004	1.71057	0.00193127	0.403636	1.02702	0.0114669	0.515887	1.79416	0.000320155	0.102419	668	407	628	2257	1476	1812
AAEL017305-RA	odorant receptor [Source:Aedes_ManualAnnotation;Acc:AAEL800076]	CSR	1266	Putative odorant receptor 7a OS=Drosophila melanogaster GN=Or7a PE=3 SV=1	4e-06	Odorant receptor 7a - Drosophila melanogaster - olfactory receptor activity - integral to membrane - sensory perception of smell - odorant binding - membrane	2e-06	olfactory receptor activity||G\-protein coupled receptor activity||transmembrane receptor activity||receptor activity||signal transducer activity||molecular transducer activity	molecular transducer activity	284	930	1214	0.300659	0	1.67859	2.35111e-05	0.00941048	1.7231	0.00019756	0.258167	0.825064	0.103282	0.990441	0.329578	0.858776	1	119	111	54	342	365	223
AAEL016275-RA	tRNA-Gln	ncRNA	72	NA	NA	NA	NA	NA	NA	1019	3220	4239	0.388535	0	1.68475	0.000293159	0.0447464	0.264201	0.608514	1	1.4057	0.00587634	0.38901	2.02143	0.000343508	0.102419	622	112	285	948	625	1647
AAEL017897-RA	5S ribosomal RNA [Source: RFAM 9.0]	ncRNA	119	NA	NA	NA	NA	NA	NA	301	993	1294	0.321484	0	1.69467	1.05269e-05	0.00485839	NA	NA	1	2.46303	0.000227985	0.0860241	1.72927	0.000253241	0.0911737	123	91	87	276	301	416
AAEL016531-RA	tRNA-Leu	ncRNA	83	NA	NA	NA	NA	NA	NA	347	1106	1453	0.452168	0	1.69556	0.000319557	0.0479629	0.350271	0.461518	1	1.1644	0.0199556	0.619351	2.36468	0.000136977	0.065989	210	68	69	273	176	657
AAEL017684-RA	U2 spliceosomal RNA [Source: RFAM 9.0]	ncRNA	195	NA	NA	NA	NA	NA	NA	246	812	1058	0.36862	0	1.70434	0.000324245	0.0482643	0.151727	1	1	1.74918	0.000946048	0.163315	1.71342	0.00225971	0.220719	117	23	106	301	121	390
AAEL016051-RA	tRNA-Lys	ncRNA	73	NA	NA	NA	NA	NA	NA	752	2517	3269	0.329459	0	1.73141	0.000147833	0.0316979	1.49616	0.0107357	0.708769	2.40576	1.04324e-06	0.00454098	1.65478	0.00307116	0.257353	382	58	312	1077	718	722
AAEL016552-RA	tRNA-Leu	ncRNA	83	NA	NA	NA	NA	NA	NA	131	444	575	0.492174	0	1.73243	0.00026381	0.0416796	NA	NA	1	2.67293	0.000363608	0.101233	1.79451	0.00178874	0.205792	71	18	42	283	85	76
AAEL016234-RA	tRNA-Asn	ncRNA	74	NA	NA	NA	NA	NA	NA	49	170	219	0.3379	0	1.75207	9.50339e-05	0.0251714	1.13102	0.162373	1	0.374062	0.513639	1	2.34905	5.03817e-05	0.0368451	18	18	13	56	40	74
AAEL016098-RA	tRNA-Arg	ncRNA	73	NA	NA	NA	NA	NA	NA	898	3016	3914	0.35769	0	1.76859	0.000107015	0.0271472	0.995624	0.0748386	1	2.39464	1.23574e-05	0.0258656	1.67958	0.00151023	0.185632	541	92	265	966	650	1400
AAEL016622-RA	tRNA-Ser	ncRNA	82	NA	NA	NA	NA	NA	NA	219	749	968	0.358471	0	1.80261	0.000291293	0.0447464	1.47631	0.00964192	0.694693	1.95618	0.000251949	0.0881469	1.85235	0.00358684	0.273177	153	14	52	347	156	246
AAEL017794-RA	5S ribosomal RNA [Source: RFAM 9.0]	ncRNA	120	NA	NA	NA	NA	NA	NA	1327	4710	6037	0.433162	0	1.80753	3.12854e-05	0.0112696	1.94576	0.000692712	0.330607	1.91809	0.000286955	0.0961013	1.83486	0.000317226	0.102419	591	311	425	1380	715	2615
AAEL017768-RA	5S ribosomal RNA [Source: RFAM 9.0]	ncRNA	119	NA	NA	NA	NA	NA	NA	71	257	328	0.414634	0	1.82344	3.0112e-05	0.0110683	1.29645	0.074911	1	1.90566	0.000231179	0.0860241	1.93301	0.000866027	0.158266	36	20	15	136	58	63
AAEL016583-RA	tRNA-Pro	ncRNA	72	NA	NA	NA	NA	NA	NA	459	1633	2092	0.34847	0	1.859	0.000216275	0.037265	1.34667	0.0349889	0.901562	1.75167	0.00107448	0.171039	2.12421	0.000343752	0.102419	294	26	139	563	341	729
AAEL016594-RA	tRNA-Pro	ncRNA	72	NA	NA	NA	NA	NA	NA	636	2291	2927	0.362487	0	1.87277	0.000186282	0.0349493	1.35572	0.0242016	0.825934	1.7549	0.0011828	0.175275	2.60585	4.15905e-05	0.0334575	403	39	194	850	380	1061
AAEL017714-RA	Small subunit ribosomal RNA, 5' domain [Source: RFAM 9.0]	ncRNA	587	NA	NA	NA	NA	NA	NA	3443	13146	16589	0.566882	0	1.9008	9.80031e-05	0.0255817	0.0194829	1	1	0.776492	0.045825	0.820915	2.08746	0.000538826	0.120405	1224	1260	959	1929	1813	9404
AAEL016286-RA	tRNA-Leu	ncRNA	83	NA	NA	NA	NA	NA	NA	34	128	162	0.333333	0	1.90141	9.12193e-05	0.0248932	1.76749	0.00445443	0.521678	1.36988	0.0258905	0.68489	NA	NA	1	21	5	8	53	21	54
AAEL016505-RA	tRNA-Ser	ncRNA	82	NA	NA	NA	NA	NA	NA	509	1969	2478	0.345843	0	1.91071	5.08663e-05	0.0166573	1.02824	0.0432585	0.925967	1.91033	0.000240537	0.0875605	2.12628	0.000501854	0.118476	198	48	263	786	326	857
AAEL016401-RA	tRNA-Pro	ncRNA	72	NA	NA	NA	NA	NA	NA	205	765	970	0.464948	0	1.93643	0.000195126	0.0351441	0.924652	0.129918	1	1.62856	0.00232767	0.241098	NA	NA	1	133	12	60	176	138	451
AAEL016870-RA	tRNA-His	ncRNA	72	NA	NA	NA	NA	NA	NA	4417	16951	21368	0.574223	0	1.93891	0.0001899	0.0351441	0.642331	0.168419	1	1.12992	0.0117022	0.515887	NA	NA	1	2182	1327	908	3362	1319	12270
AAEL016278-RA	tRNA-Gln	ncRNA	72	NA	NA	NA	NA	NA	NA	83	309	392	0.454082	0	1.9645	0.000290367	0.0447464	NA	NA	1	1.79689	0.00478326	0.360792	2.12683	0.0023385	0.222628	68	6	9	68	63	178
AAEL016518-RA	tRNA-Gly	ncRNA	71	NA	NA	NA	NA	NA	NA	1064	4291	5355	0.603548	0	1.96601	0.000121324	0.0283787	0.307857	0.521166	1	0.492202	0.2389	1	NA	NA	1	546	296	222	3232	513	546
AAEL008645-RA	conserved hypothetical protein	DIV	2439	Ran-binding proteins 9/10 homolog OS=Drosophila melanogaster GN=RanBPM PE=1 SV=1	1e-178	Ran-binding protein M - Drosophila melanogaster - cellular_component - Ran GTPase binding - dorsal appendage formation - germ-line stem-cell niche homeostasis - ovarian follicle cell adhesion - cytoskeleton organization	0	Ran GTPase binding||Ras GTPase binding||small GTPase binding||GTPase binding||enzyme binding||protein binding||binding	binding	150	597	747	0.528782	0	1.97285	9.34701e-05	0.0251267	0.562977	0.354271	1	2.41689	0.000190808	0.0860241	1.77737	0.00249466	0.232405	62	47	41	160	395	42
AAEL016607-RA	tRNA-Pro	ncRNA	72	NA	NA	NA	NA	NA	NA	196	782	978	0.404908	0	2.00397	8.90415e-05	0.0246727	3.0379	5.05987e-06	0.076141	1.98189	0.000741237	0.147762	1.93927	0.000850826	0.158266	107	9	80	220	166	396
AAEL017963-RA	5S ribosomal RNA [Source: RFAM 9.0]	ncRNA	119	NA	NA	NA	NA	NA	NA	78	321	399	0.511278	0	2.00633	4.34984e-05	0.0145083	NA	NA	1	0.858261	0.0974459	0.969127	2.50647	0.000118767	0.0616398	25	29	24	38	79	204
AAEL016608-RA	tRNA-Pro	ncRNA	72	NA	NA	NA	NA	NA	NA	661	2624	3285	0.414916	0	2.01471	0.000118566	0.0280987	1.43328	0.00694802	0.614951	2.06731	0.000341627	0.0986301	2.12265	0.000866216	0.158266	410	35	216	830	431	1363
AAEL016521-RA	tRNA-Pro	ncRNA	72	NA	NA	NA	NA	NA	NA	1010	4006	5016	0.466507	0	2.0234	7.88391e-05	0.022187	2.42094	8.50495e-05	0.213304	2.08639	5.09986e-05	0.0685031	2.10419	0.000757604	0.148648	642	71	297	1010	656	2340
AAEL016033-RA	tRNA-Pro	ncRNA	72	NA	NA	NA	NA	NA	NA	390	1555	1945	0.473522	0	2.02426	0.000212367	0.037265	1.44266	0.0134841	0.741483	2.13854	0.00103801	0.168753	2.06824	0.00101429	0.172269	240	15	135	398	236	921
AAEL017579-RA	Small nucleolar RNA SNORD18 [Source: RFAM 9.0]	ncRNA	70	NA	NA	NA	NA	NA	NA	495	1934	2429	0.476328	0	2.0254	0.000112282	0.027703	0.165007	1	1	2.65356	3.93105e-05	0.0598413	1.65975	0.00503785	0.316617	351	41	103	510	1157	267
AAEL001663-RA	hypothetical protein	TRP	477	Transient receptor potential cation channel subfamily M member 1 OS=Rattus	2.6	Drosophila melanogaster - chorion	0.011			17	72	89	0.337079	0	2.04351	0.000110444	0.0276279	NA	NA	1	2.13086	0.000221325	0.0860241	3.20643	0.0411563	0.658869	6	3	8	21	21	30
AAEL004837-RA	hypothetical protein	TT	1321	Uncharacterized zinc finger protein CG2678 OS=Drosophila melanogaster	0.002	Drosophila melanogaster - nucleus - regulation of transcription, DNA-dependent - transcription factor activity - zinc ion binding - dendrite morphogenesis	0.001	transcription factor activity||DNA binding||nucleic acid binding||binding	binding	17	73	90	0.322222	0	2.06802	0.000143872	0.0316502	3.46385	0.0104278	0.700993	1.60553	0.0262452	0.688834	2.19361	0.00369165	0.273709	8	1	8	29	16	28
AAEL016409-RA	tRNA-Pro	ncRNA	72	NA	NA	NA	NA	NA	NA	179	744	923	0.396533	0	2.06855	1.76655e-05	0.00739937	1.5957	0.00702895	0.614951	1.85351	0.000153092	0.0860241	2.67224	3.78881e-05	0.0320832	105	14	60	229	149	366
AAEL016520-RA	tRNA-Pro	ncRNA	72	NA	NA	NA	NA	NA	NA	526	2210	2736	0.443713	0	2.0885	2.41485e-05	0.00941048	1.91663	0.000267379	0.274362	1.88411	0.000337321	0.0986301	2.45301	9.78674e-05	0.0562353	310	48	168	664	332	1214
AAEL016408-RA	tRNA-Pro	ncRNA	72	NA	NA	NA	NA	NA	NA	903	3818	4721	0.471298	0	2.10893	4.07592e-05	0.0138512	1.7422	0.00289329	0.438332	2.06559	0.000220709	0.0860241	2.2362	0.000370573	0.103706	560	68	275	1051	542	2225
AAEL016878-RA	tRNA-Val	ncRNA	73	NA	NA	NA	NA	NA	NA	26	113	139	0.381295	0	2.11398	1.74786e-05	0.00739937	1.33821	0.0666431	0.997358	2.4418	0.000166996	0.0860241	2.32357	0.00231746	0.222628	16	6	4	31	29	53
AAEL016880-RA	tRNA-Val	ncRNA	73	NA	NA	NA	NA	NA	NA	895	3955	4850	0.454845	0	2.11465	7.92563e-07	0.00109807	1.66982	0.000307172	0.274362	2.03533	0.00011027	0.0834933	2.32749	2.33616e-05	0.0320832	341	194	360	903	846	2206
AAEL016544-RA	tRNA-Leu	ncRNA	83	NA	NA	NA	NA	NA	NA	46	199	245	0.563265	0	2.12065	5.99827e-05	0.018311	0.970306	0.233279	1	1.23506	0.0270344	0.690287	NA	NA	1	26	10	10	31	30	138
AAEL016884-RA	tRNA-Pro	ncRNA	72	NA	NA	NA	NA	NA	NA	1596	6942	8538	0.453736	0	2.12306	2.41686e-05	0.00941048	1.48394	0.00438499	0.521678	2.04609	9.45407e-05	0.075385	2.4926	0.000139451	0.065989	827	129	640	1986	1082	3874
AAEL000992-RA	hypothetical protein	TRP	582	Sodium-dependent multivitamin transporter OS=Oryctolagus cuniculus GN=SLC5A6	0.031	Drosophila melanogaster - sodium:iodide symporter activity - membrane - transport	0.0006	sodium\:iodide symporter activity||monovalent anion\:sodium symporter activity||solute\:sodium symporter activity||solute\:cation symporter activity||cation transmembrane transporter activity||ion transmembrane transporter activity||substrate\-specific transmembrane transporter activity||substrate\-specific transporter activity||transporter activity	transporter activity	12	54	66	0.363636	0	2.12618	0.000216791	0.037265	0.0692273	1	1	2.80043	0.000654276	0.136948	31.1855	0.000208056	0.0789852	5	5	2	24	18	12
AAEL016013-RA	tRNA-Leu	ncRNA	83	NA	NA	NA	NA	NA	NA	14	63	77	0.38961	0	2.13207	0.000145854	0.0316502	NA	NA	1	2.61669	0.00511814	0.372118	2.50919	0.00133751	0.18297	6	4	4	22	11	30
AAEL016612-RA	tRNA-Ser	ncRNA	82	NA	NA	NA	NA	NA	NA	13	60	73	0.315068	0	2.17756	0.000140324	0.0316502	NA	NA	1	2.61869	6.36676e-05	0.0710743	NA	NA	1	7	2	4	23	21	16
AAEL016577-RA	tRNA-Val	ncRNA	73	NA	NA	NA	NA	NA	NA	892	4157	5049	0.487423	0	2.19429	6.36285e-07	0.000955011	0.766188	0.415608	1	0.177696	0.648372	1	3.39033	1.34648e-08	0.000216635	359	309	224	930	766	2461
AAEL016547-RA	tRNA-Pro	ncRNA	72	NA	NA	NA	NA	NA	NA	236	1119	1355	0.390406	0	2.25142	1.70943e-06	0.00171047	2.26041	0.000165741	0.257522	2.33095	3.21023e-05	0.0537553	2.08625	0.000159575	0.0693893	135	24	77	395	195	529
AAEL016589-RA	tRNA-Val	ncRNA	73	NA	NA	NA	NA	NA	NA	11	54	65	0.4	0	2.26174	0.000144399	0.0316502	3.88102	0.00209092	0.414091	NA	NA	1	1.62684	0.031043	0.597429	5	2	4	17	11	26
AAEL016628-RA	tRNA-His	ncRNA	72	NA	NA	NA	NA	NA	NA	470	2227	2697	0.633667	0	2.28174	6.35815e-05	0.0187732	1.87763	0.0444811	0.937467	1.52029	0.0102923	0.488658	2.48815	0.000502493	0.118476	294	61	115	361	157	1709
AAEL016432-RA	tRNA-Gln	ncRNA	69	NA	NA	NA	NA	NA	NA	74	363	437	0.535469	0	2.28287	8.65061e-06	0.00432795	NA	NA	1	1.22345	0.0815417	0.964432	2.36448	0.00032573	0.102419	33	8	33	64	65	234
AAEL016555-RA	tRNA-Leu	ncRNA	83	NA	NA	NA	NA	NA	NA	40	202	242	0.31405	0	2.3168	4.12529e-07	0.000743007	1.5805	0.0675527	0.997358	2.66331	5.17332e-07	0.00433136	1.93943	0.00201058	0.207004	20	6	14	66	60	76
AAEL016452-RA	tRNA-His	ncRNA	72	NA	NA	NA	NA	NA	NA	61	302	363	0.644628	0	2.34279	7.28801e-05	0.0208356	NA	NA	1	0.956185	0.076074	0.947812	NA	NA	1	41	12	8	46	22	234
AAEL016493-RA	tRNA-Gln	ncRNA	72	NA	NA	NA	NA	NA	NA	282	1401	1683	0.563874	0	2.34818	1.07898e-05	0.00485839	NA	NA	1	1.67528	0.00323348	0.289543	2.46541	0.000112678	0.0604294	172	27	83	203	249	949
AAEL016523-RA	tRNA-Pro	ncRNA	72	NA	NA	NA	NA	NA	NA	370	1909	2279	0.519965	0	2.36228	9.28558e-06	0.00444004	1.54623	0.02144	0.825934	2.45373	8.5226e-06	0.0207471	2.3996	0.000332487	0.102419	178	26	166	469	255	1185
AAEL017942-RA	5S ribosomal RNA [Source: RFAM 9.0]	ncRNA	119	NA	NA	NA	NA	NA	NA	10	53	63	0.571429	0	2.37312	0.000175125	0.0342846	NA	NA	1	NA	NA	1	1.02066	0.266846	1	3	2	5	6	11	36
AAEL016842-RA	tRNA-Pro	ncRNA	72	NA	NA	NA	NA	NA	NA	1708	8674	10382	0.45367	0	2.37352	7.03089e-06	0.00395729	1.75546	0.00247656	0.438332	1.95548	0.000252747	0.0881469	2.66682	2.87554e-05	0.0320832	1044	95	569	2316	1648	4710
AAEL016643-RA	tRNA-Pro	ncRNA	72	NA	NA	NA	NA	NA	NA	208	1066	1274	0.467818	0	2.38452	2.39358e-06	0.00224084	1.35549	0.0238125	0.825934	1.62701	0.00226555	0.237104	3.33448	4.99785e-07	0.00195522	129	14	65	273	197	596
AAEL016780-RA	tRNA-Pro	ncRNA	72	NA	NA	NA	NA	NA	NA	476	2463	2939	0.484178	0	2.41299	3.72187e-06	0.00268138	1.53942	0.0408644	0.919395	1.56285	0.0052246	0.372118	2.59486	2.69837e-05	0.0320832	317	35	124	631	409	1423
AAEL003849-RA	Defensin, Anti-Microbial Peptide. [Source:Aedes_ManualAnnotation;Acc:AAEL800432]	IMM	321	Defensin-B OS=Aedes aegypti GN=DEFB PE=1 SV=2	9e-16	Defensin - Drosophila melanogaster - antibacterial humoral response - defense response to Gram-positive bacterium - defense response to bacterium - positive regulation of biosynthetic process of antibacterial peptides active against Gram-positive bacteria - extracellular space	4e-14			11	62	73	0.383562	0	2.46191	5.64584e-05	0.0178399	1.66553	0.0616302	0.996983	1.74706	0.0485915	0.83282	4.80437	5.77111e-05	0.0400987	6	4	1	28	27	7
AAEL016055-RA	tRNA-Pro	ncRNA	72	NA	NA	NA	NA	NA	NA	387	2107	2494	0.550922	0	2.48293	7.60782e-06	0.00405465	1.8968	0.00384212	0.50275	2.31339	0.000144611	0.0860241	2.71532	4.45935e-05	0.034165	249	25	113	467	266	1374
AAEL016455-RA	tRNA-His	ncRNA	69	NA	NA	NA	NA	NA	NA	22	125	147	0.666667	0	2.49773	3.55698e-05	0.0125617	0.546893	0.557434	1	1.3643	0.0503195	0.844289	NA	NA	1	11	6	5	16	11	98
AAEL007590-RA	cathepsin b	PRO	942	Cathepsin B OS=Bos taurus GN=CTSB PE=1 SV=5	1e-75	Drosophila melanogaster - cysteine-type endopeptidase activity - autophagic cell death - salivary gland cell autophagic cell death - proteolysis - regulation of catalytic activity	9e-76	endopeptidase activity||peptidase activity\, acting on L\-amino acid peptides||peptidase activity||hydrolase activity||catalytic activity	catalytic activity	8	47	55	0.381818	0	2.50425	0.000143942	0.0316502	4.13793	0.000519919	0.328707	1.06478	0.182696	1	3.92434	0.00209092	0.208949	1	4	3	13	21	13
AAEL016072-RA	tRNA-Ser	ncRNA	82	NA	NA	NA	NA	NA	NA	66	422	488	0.481557	0	2.61635	4.92457e-07	0.000806332	1.07173	0.159523	1	1.88762	0.00136462	0.184279	3.83151	1.11996e-07	0.000900953	17	7	42	128	59	235
AAEL016839-RA	tRNA-Pro	ncRNA	72	NA	NA	NA	NA	NA	NA	1573	9599	11172	0.584318	0	2.66854	7.6541e-06	0.00405465	2.44561	0.000357918	0.274362	1.80269	0.00157996	0.199435	2.81612	5.98153e-05	0.0400987	1106	71	396	1857	1214	6528
AAEL017922-RA	5S ribosomal RNA [Source: RFAM 9.0]	ncRNA	119	NA	NA	NA	NA	NA	NA	210	1360	1570	0.470064	0	2.66882	2.03948e-09	1.22444e-05	NA	NA	1	3.45123	5.31825e-05	0.0685031	2.71159	6.07627e-07	0.00195522	77	69	64	207	415	738
AAEL017642-RA	5S ribosomal RNA [Source: RFAM 9.0]	ncRNA	119	NA	NA	NA	NA	NA	NA	755	4790	5545	0.676646	0	2.67139	1.58561e-06	0.00167991	NA	NA	1	-0.111777	0.852942	1	2.83448	1.91194e-05	0.0320832	358	187	210	368	670	3752
AAEL016838-RA	tRNA-Pro	ncRNA	72	NA	NA	NA	NA	NA	NA	1611	10442	12053	0.585248	0	2.69819	4.27783e-06	0.00287184	1.24377	0.0445939	0.938529	2.09915	0.000192054	0.0860241	2.87388	3.38703e-05	0.0320832	790	79	742	2193	1195	7054
AAEL016614-RA	tRNA-Pro	ncRNA	72	NA	NA	NA	NA	NA	NA	2902	18866	21768	0.636485	0	2.74658	4.34889e-06	0.00287184	1.53611	0.00659392	0.606902	1.85774	0.000181438	0.0860241	2.95149	3.69006e-05	0.0320832	1874	185	843	3133	1878	13855
AAEL016301-RA	tRNA-Val	ncRNA	73	NA	NA	NA	NA	NA	NA	15	103	118	0.576271	0	2.75204	2.63752e-06	0.00224084	NA	NA	1	2.76901	0.00194262	0.218317	1.85015	0.0211512	0.535811	6	1	8	20	15	68
AAEL016064-RA	tRNA-Pro	ncRNA	72	NA	NA	NA	NA	NA	NA	3796	26221	30017	0.631642	0	2.82035	2.55339e-06	0.00224084	1.26879	0.0246112	0.825934	1.75241	0.000869604	0.161279	2.98209	2.3898e-05	0.0320832	2272	216	1308	4768	2493	18960
AAEL016399-RA	tRNA-Pro	ncRNA	72	NA	NA	NA	NA	NA	NA	268	1845	2113	0.601988	0	2.84041	1.22296e-06	0.00138461	2.82693	0.00136134	0.372464	2.36957	3.37063e-06	0.0112882	3.03711	3.41722e-05	0.0320832	190	14	64	343	230	1272
AAEL016886-RA	tRNA-Pro	ncRNA	72	NA	NA	NA	NA	NA	NA	180	1278	1458	0.690672	0	2.85323	2.73713e-06	0.00224084	1.43012	0.0260781	0.826297	2.06117	0.000368779	0.101233	NA	NA	1	104	16	60	181	90	1007
AAEL016869-RA	tRNA-Val	ncRNA	73	NA	NA	NA	NA	NA	NA	7	53	60	0.45	0	2.87945	8.23694e-06	0.00423873	NA	NA	1	2.2695	0.0225464	0.648694	5.08848	4.877e-06	0.0130777	2	1	4	14	12	27
AAEL016277-RA	tRNA-Gln	ncRNA	72	NA	NA	NA	NA	NA	NA	54	409	463	0.691145	0	2.94114	1.08262e-06	0.00138461	NA	NA	1	1.84565	0.000759114	0.149545	NA	NA	1	32	6	16	56	33	320
AAEL016302-RA	tRNA-Val	ncRNA	73	NA	NA	NA	NA	NA	NA	61	485	546	0.582418	0	2.95914	9.94101e-09	2.98413e-05	1.8459	0.0159134	0.780017	3.80688	1.23198e-10	2.06295e-06	1.93189	0.00267415	0.243161	22	10	29	97	70	318
AAEL016871-RA	tRNA-Val	ncRNA	73	NA	NA	NA	NA	NA	NA	10	80	90	0.544444	0	2.98718	1.23001e-06	0.00138461	3.74708	0.000106126	0.228141	2.13801	0.0163571	0.577849	3.09536	0.000522546	0.118476	6	3	1	14	17	49
AAEL016338-RA	tRNA-Val	ncRNA	73	NA	NA	NA	NA	NA	NA	62	489	551	0.544465	0	2.98744	6.80942e-09	2.98413e-05	2.18462	0.000205875	0.258167	NA	NA	1	2.56164	3.15402e-05	0.0320832	34	7	21	87	102	300
AAEL016625-RA	tRNA-Gln	ncRNA	72	NA	NA	NA	NA	NA	NA	652	5349	6001	0.696051	0	3.08061	1.56588e-07	0.000352538	1.10309	0.0423718	0.923181	1.16136	0.0176638	0.594377	NA	NA	1	409	112	131	518	654	4177
AAEL016877-RA	tRNA-Val	ncRNA	73	NA	NA	NA	NA	NA	NA	13	116	129	0.55814	0	3.15828	4.58811e-08	0.000118052	NA	NA	1	3.2912	1.76232e-05	0.0327889	2.71124	0.000483728	0.11792	9	1	3	22	22	72
AAEL016630-RA	tRNA-Val	ncRNA	73	NA	NA	NA	NA	NA	NA	5	47	52	0.480769	0	3.19434	5.01025e-06	0.00300799	NA	NA	1	2.76868	0.00316977	0.286907	3.09858	0.00368322	0.273709	2	1	2	14	8	25
AAEL016404-RA	tRNA-Val	ncRNA	73	NA	NA	NA	NA	NA	NA	124	1141	1265	0.539921	0	3.19556	2.29718e-10	2.06873e-06	2.09483	0.000631763	0.330607	NA	NA	1	2.52295	7.85333e-06	0.0180503	58	12	54	228	230	683
AAEL016768-RA	tRNA-Ala	ncRNA	73	NA	NA	NA	NA	NA	NA	4	39	43	0.581395	0	3.24946	3.85315e-05	0.013346	NA	NA	1	NA	NA	1	3.68733	0.000138237	0.065989	0	1	3	0	14	25
AAEL016875-RA	tRNA-Val	ncRNA	73	NA	NA	NA	NA	NA	NA	10	127	137	0.671533	0	3.67952	8.4206e-09	2.98413e-05	2.02225	0.0505626	0.948368	NA	NA	1	4.01796	7.87777e-05	0.0487482	8	1	1	17	18	92
AAEL016477-RA	tRNA-Val	ncRNA	73	NA	NA	NA	NA	NA	NA	209	3909	4118	0.647887	0	4.25032	1.43775e-12	2.58954e-08	3.46854	0.000364649	0.274362	NA	NA	1	3.23655	1.77478e-07	0.000951817	122	13	74	706	535	2668

## Sheet: Day4 Anti-sense
TranscriptID	Description	Category	Length	Best.match.to.SWISSP.database	E.value	Best.match.to.GO.database	E.value	Function.descriptors	Function.parent	BFcount	DENVcount	TOTcount	MaxProp	Flag	F_logFC	F_pval	F_FDR	13-19nt_logFC	13-19nt_pval	13-19nt_BH	20-23nt_logFC	20-23nt_pval	20-23nt_BH	24-30nt_logFC	24-30nt_pval	24-30nt_BH	BF1	BF2	BF3	DENV1	DENV2	DENV3
AAEL013829-RA	cuticle protein, putative	CYT/STR	678	Cuticle protein 19.8 OS=Locusta migratoria PE=1 SV=1	7e-37	Ccp84Ag - Drosophila melanogaster - structural constituent of chitin-based larval cuticle - structural constituent of chitin-based cuticle	1e-37	structural constituent of chitin\-based larval cuticle||structural constituent of chitin\-based cuticle||structural constituent of cuticle||structural molecule activity	structural molecule activity	1232	78	1310	0.581679	0	-4.06911	2.00117e-10	1.76915e-06	NA	NA	1	NA	NA	1	-0.333517	0.66718	1	19	762	451	18	29	31
AAEL007117-RA	conserved hypothetical protein	MET	695	Endochitinase OS=Manduca sexta PE=2 SV=1	9e-05	Drosophila melanogaster - structural constituent of peritrophic membrane - extracellular region - chitin metabolic process - chitin binding	9e-05	structural constituent of peritrophic membrane||structural molecule activity	structural molecule activity	107	22	129	0.627907	0	-2.37044	1.47919e-05	0.0140794	-1.4994	0.0432454	1	NA	NA	1	-3.51992	0.00866091	0.674547	81	16	10	8	5	9
AAEL011847-RA	hypothetical protein	TT	1538	Zinc finger protein hangover OS=Drosophila melanogaster GN=hang PE=1 SV=3	2e-27	zinc finger protein 26 - Mus musculus - nucleus - metal ion binding - transcription - zinc ion binding - DNA binding - regulation of transcription, DNA-dependent - nucleic acid binding - intracellular	1e-24	metal ion binding||cation binding||ion binding||binding	binding	1354	296	1650	0.502424	0	-2.28638	5.23085e-06	0.00689386	-3.35441	5.8866e-06	0.0269116	-1.73178	0.00108128	0.574222	-0.103701	0.856444	1	77	829	448	94	60	142
AAEL007178-RA	hypothetical protein	TT	4933	GATA zinc finger domain-containing protein 14 OS=Dictyostelium discoideum	2e-16	Mucin related 89F - Drosophila melanogaster - chitin binding - extracellular region - chitin metabolic process	2e-19	chitin binding||polysaccharide binding||carbohydrate binding||binding	binding	1046	253	1299	0.380293	0	-2.14006	1.75024e-06	0.00272607	-2.98434	1.96318e-06	0.0269116	-0.61616	0.12331	1	-0.41687	0.396925	1	81	494	471	75	76	102
AAEL005281-RA	hypothetical protein	TRP	2868	Transmembrane protein 201 OS=Danio rerio GN=tmem201 PE=2 SV=1	5e-33	zgc:162289 - Danio rerio - biological_process - molecular_function - integral to membrane - membrane	2e-33	<molecular_function	<molecular_function	555	140	695	0.635971	0	-2.06692	9.11052e-05	0.0445973	-2.13926	0.00141193	0.497916	NA	NA	1	-1.12519	0.035585	0.91108	58	442	55	54	54	32
AAEL008349-RA	conserved hypothetical protein	DIV	810	Anhydro-N-acetylmuramic acid kinase OS=Haemophilus parasuis serovar 5 (strain	1.2		NA			96	25	121	0.421488	0	-2.02512	1.40233e-05	0.0140794	NA	NA	1	-1.22726	0.0832484	1	-2.60112	6.47544e-05	0.099854	19	51	26	8	14	3
AAEL015391-RA	gamma glutamyl transpeptidases	PRO	1722	Gamma-glutamyltranspeptidase 1 OS=Homo sapiens GN=GGT1 PE=1 SV=2	1e-104	Drosophila melanogaster - gamma-glutamyltransferase activity	0	gamma\-glutamyltransferase activity||transferase activity\, transferring amino\-acyl groups||transferase activity\, transferring acyl groups||transferase activity||catalytic activity	catalytic activity	646	172	818	0.372861	0	-2.00009	7.91983e-09	3.39226e-05	-2.34122	0.00141957	0.497916	-0.480068	0.278016	1	NA	NA	1	305	172	169	47	46	79
AAEL011186-RA	conserved hypothetical protein	TRP	987	UPF0513 transmembrane protein OS=Danio rerio GN=zgc:64166 PE=2 SV=1	5e-12	transmembrane protein 231 - Danio rerio - biological_process - membrane - integral to membrane	3e-12			169	46	215	0.525581	0	-1.97423	2.46122e-05	0.0173626	-2.24768	0.000544859	0.415153	-2.50186	0.000122817	0.119946	-0.582393	0.409443	1	22	34	113	19	13	14
AAEL010906-RA	conserved hypothetical protein	CYT/STR	968	Coiled-coil domain-containing protein 58 OS=Taeniopygia guttata GN=CCDC58 PE=2	1e-30	coiled-coil domain containing 58 - Rattus norvegicus - mitochondrion	3e-29	<molecular_function	<molecular_function	425	116	541	0.591497	0	-1.97306	0.000105872	0.0477345	-1.71348	0.00805947	0.772977	NA	NA	1	-0.618366	0.201012	1	28	77	320	40	34	42
AAEL007016-RA	sodium/solute symporter	TRP	1776	Sodium-coupled monocarboxylate transporter 1 OS=Danio rerio GN=slc5a8 PE=1 SV=1	1e-102	Drosophila melanogaster - sodium:iodide symporter activity - membrane - transport	0	sodium\:iodide symporter activity||monovalent anion\:sodium symporter activity||solute\:sodium symporter activity||solute\:cation symporter activity||cation transmembrane transporter activity||ion transmembrane transporter activity||substrate\-specific transmembrane transporter activity||substrate\-specific transporter activity||transporter activity	transporter activity	262	79	341	0.466276	0	-1.82367	4.17144e-05	0.0255248	-0.591971	0.245964	1	-2.61094	7.13057e-05	0.0921675	-2.17785	0.00114805	0.411793	27	76	159	32	27	20
AAEL011714-RA	conserved hypothetical protein	DIV	2088	Putative tyrosine-protein kinase Wsck OS=Drosophila melanogaster GN=Wsck PE=2	1e-111	Wsck - Drosophila melanogaster - plasma membrane - protein tyrosine kinase activity - protein amino acid phosphorylation - ATP binding	0	protein tyrosine kinase activity||protein kinase activity||phosphotransferase activity\, alcohol group as acceptor||transferase activity\, transferring phosphorus\-containing groups||transferase activity||catalytic activity	catalytic activity	431	131	562	0.435943	0	-1.81116	1.80383e-05	0.0162658	-1.98174	0.00205539	0.563793	-1.89495	0.000517089	0.366187	-1.12215	0.05003	0.974423	47	139	245	34	49	48
AAEL016600-RA	tRNA-Ala	ncRNA	72	NA	NA	NA	NA	NA	NA	181	526	707	0.285714	0	1.45239	7.92009e-05	0.0405812	NA	NA	1	1.0806	0.0122862	0.926807	1.71128	0.00037563	0.231649	103	37	41	148	202	176
AAEL016294-RA	tRNA-Ala	ncRNA	72	NA	NA	NA	NA	NA	NA	38	118	156	0.269231	0	1.54655	6.6251e-05	0.0366154	NA	NA	1	0.261232	0.738512	1	1.89702	0.000141569	0.135453	18	11	9	42	41	35
AAEL016303-RA	tRNA-Val	ncRNA	73	NA	NA	NA	NA	NA	NA	638	2082	2720	0.481985	0	1.62612	8.05324e-05	0.0405812	1.95009	0.000870569	0.477594	0.71585	0.0768337	1	1.07526	0.00717414	0.657983	230	162	246	350	1311	421
AAEL006192-RA	hypothetical protein	CSR	1128	Odorant receptor 22b OS=Drosophila melanogaster GN=Or22b PE=1 SV=3	2e-07	Odorant receptor 22b - Drosophila melanogaster - sensory perception of smell - integral to membrane - olfactory receptor activity - dendrite - membrane - odorant binding	1e-07	olfactory receptor activity||G\-protein coupled receptor activity||transmembrane receptor activity||receptor activity||signal transducer activity||molecular transducer activity	molecular transducer activity	42	141	183	0.442623	0	1.66589	0.000109279	0.0480073	2.45758	7.36936e-05	0.168451	1.56917	0.0124499	0.926807	0.641851	0.298942	1	13	18	11	25	81	35
AAEL000550-RA	werner helicase interacting protein	DIV	2568	ATPase WRNIP1 OS=Homo sapiens GN=WRNIP1 PE=1 SV=2	1e-125	zgc:85976 - Danio rerio - ATP binding - nucleotide binding - nucleoside-triphosphatase activity	0	nucleotide binding||binding	binding	3657	12863	16520	0.351695	0	1.727	2.4681e-05	0.0173626	0.0244568	0.96825	1	0.185764	0.642632	1	1.94641	0.000181583	0.151504	1947	527	1183	5810	4901	2152
AAEL016281-RA	tRNA-Gln	ncRNA	72	NA	NA	NA	NA	NA	NA	66	249	315	0.4	0	1.81811	5.64871e-05	0.0333722	NA	NA	1	2.12463	9.39932e-05	0.10491	1.76258	0.00277662	0.507079	37	6	23	87	36	126
AAEL016307-RA	tRNA-Val	ncRNA	73	NA	NA	NA	NA	NA	NA	47	186	233	0.467811	0	1.88882	1.09654e-05	0.0117419	NA	NA	1	0.398314	0.627614	1	2.37671	1.43861e-05	0.0495359	17	14	16	45	32	109
AAEL016570-RA	tRNA-Lys	ncRNA	73	NA	NA	NA	NA	NA	NA	23	91	114	0.333333	0	1.89556	2.13414e-05	0.0166201	NA	NA	1	2.49245	0.0244892	0.977767	1.85403	0.000628097	0.342651	9	8	6	20	33	38
AAEL015322-RA	slit protein	DIV	1224	Insulin-like growth factor-binding protein complex acid labile chain OS=Rattus	4e-30	Drosophila melanogaster - protein binding	0	protein binding||binding	binding	111	446	557	0.583483	0	1.90501	9.77479e-05	0.0463618	0.18739	1	1	3.05789	6.42747e-06	0.0251089	1.81322	0.00342066	0.533172	23	30	58	52	69	325
AAEL004237-RA	vacuolar protein sorting 18 (deep orange protein)	TRP	3036	Vacuolar protein sorting-associated protein 18 homolog OS=Drosophila	0	deep orange - Drosophila melanogaster - eye pigment biosynthetic process - ommochrome biosynthetic process - pteridine biosynthetic process - endosome to lysosome transport - lysosome - protein targeting to lysosome - eye pigment granule organization - protein binding - synapse - endosome organization - zinc ion binding - border follicle cell migration - determination of adult lifespan	0	protein binding||binding	binding	92	373	465	0.584946	0	1.92075	0.000100122	0.0463618	0.129704	1	1	0.605035	0.268321	1	NA	NA	1	39	31	22	72	29	272
AAEL016911-RA	tRNA-Pro	ncRNA	72	NA	NA	NA	NA	NA	NA	39	166	205	0.453659	0	1.99191	1.04293e-05	0.0117419	NA	NA	1	1.69328	0.0013905	0.587241	2.364	8.6455e-05	0.11148	14	6	19	45	28	93
AAEL007431-RA	conserved hypothetical protein	DIV	346	H/ACA ribonucleoprotein complex subunit 3 OS=Drosophila melanogaster GN=CG7637	2e-24	NOP10 ribonucleoprotein homolog (yeast) - Danio rerio - rRNA processing - ribonucleoprotein complex - nucleus - ribosome biogenesis	2e-22	<molecular_function	<molecular_function	130	549	679	0.388807	0	1.99394	4.08005e-06	0.00582529	NA	NA	1	2.08865	1.93403e-05	0.0503685	0.229231	0.851112	1	59	36	35	264	228	57
AAEL016197-RA	tRNA-His	ncRNA	72	NA	NA	NA	NA	NA	NA	85	400	485	0.620619	0	2.13501	7.5977e-05	0.0405812	NA	NA	1	1.17354	0.0460625	1	2.60453	0.000143245	0.135453	46	22	17	77	22	301
AAEL002322-RA	conserved hypothetical protein	CYT/STR	2181	Nucleolar protein 11 OS=Mus musculus GN=Nol11 PE=2 SV=1	1e-20	Drosophila melanogaster - nucleus	0			100	467	567	0.647266	0	2.15072	3.96446e-05	0.0251567	1.29302	0.0144681	0.912178	NA	NA	1	0.777114	0.161625	1	35	36	29	37	367	63
AAEL006739-RA	adult cuticle protein, putative	CYT/STR	546	Adult-specific cuticular protein ACP-20 OS=Tenebrio molitor GN=ACP20 PE=1 SV=1	3e-11	Cuticular protein 76Ba - Drosophila melanogaster - structural constituent of adult chitin-based cuticle - structural constituent of chitin-based cuticle	4e-15	structural constituent of chitin\-based cuticle||structural constituent of cuticle||structural molecule activity	structural molecule activity	16	77	93	0.376344	0	2.17815	2.5335e-05	0.0173626	34.264	0.00251742	0.575441	0.484766	0.573612	1	3.5294	3.42258e-06	0.0242729	2	7	7	10	32	35
AAEL016206-RA	tRNA-Phe	ncRNA	73	NA	NA	NA	NA	NA	NA	51	254	305	0.396721	0	2.21863	1.40674e-07	0.000401695	0.286076	0.643804	1	1.35409	0.0509844	1	2.95216	7.22911e-07	0.0102538	20	7	24	91	42	121
AAEL016745-RA	tRNA-Asn	ncRNA	74	NA	NA	NA	NA	NA	NA	10	50	60	0.3	0	2.23335	3.21378e-05	0.0211776	NA	NA	1	1.08075	0.312338	1	2.71309	7.03991e-05	0.099854	6	2	2	16	18	16
AAEL016024-RA	tRNA-Pro	ncRNA	72	NA	NA	NA	NA	NA	NA	58	294	352	0.411932	0	2.2489	9.47812e-07	0.00162389	NA	NA	1	2.03175	5.2042e-05	0.0857864	2.47365	6.0341e-05	0.099854	37	3	18	65	84	145
AAEL009867-RA	hypothetical protein	MET	546	Protein-tyrosine sulfotransferase OS=Drosophila melanogaster GN=Tango13 PE=2	2e-14	Transport and Golgi organization 13 - Drosophila melanogaster - protein-tyrosine sulfotransferase activity - Golgi apparatus	8e-15	protein\-tyrosine sulfotransferase activity||sulfotransferase activity||transferase activity\, transferring sulfur\-containing groups||transferase activity||catalytic activity	catalytic activity	30	154	184	0.652174	0	2.28311	6.25385e-05	0.0357157	3.11365	0.000153367	0.259482	2.1776	0.00197189	0.656066	1.46408	0.0589299	0.996417	6	10	14	8	120	26
AAEL016173-RA	tRNA-Pro	ncRNA	72	NA	NA	NA	NA	NA	NA	30	159	189	0.481481	0	2.30848	5.46992e-07	0.00123702	NA	NA	1	2.0721	0.0884551	1	2.36358	4.62046e-05	0.0936237	10	3	17	36	32	91
AAEL016693-RA	tRNA-Gln	ncRNA	72	NA	NA	NA	NA	NA	NA	15	81	96	0.458333	0	2.34203	1.9278e-05	0.0164816	NA	NA	1	2.30313	0.00521741	0.831911	2.38842	0.00024377	0.182302	12	0	3	12	25	44
AAEL016805-RA	tRNA-Ala	ncRNA	72	NA	NA	NA	NA	NA	NA	111	609	720	0.390278	0	2.35567	6.2251e-07	0.00123702	NA	NA	1	2.50517	5.30706e-06	0.0251089	0.333451	0.619164	1	10	40	61	281	75	253
AAEL016641-RA	tRNA-Pro	ncRNA	72	NA	NA	NA	NA	NA	NA	30	188	218	0.509174	0	2.55229	6.49811e-07	0.00123702	NA	NA	1	2.49947	2.93194e-05	0.0654493	2.76408	1.74619e-05	0.0495359	23	2	5	48	29	111
AAEL017142-RA		DIV	192	DnaJ homolog subfamily A member 2 OS=Rattus norvegicus GN=Dnaja2 PE=2 SV=1	12		NA			8	50	58	0.344828	0	2.55277	5.75482e-06	0.00704266	NA	NA	1	1.90989	0.00861892	0.900231	4.18902	0.000340159	0.231649	4	0	4	20	14	16
AAEL016054-RA	tRNA-Pro	ncRNA	72	NA	NA	NA	NA	NA	NA	28	176	204	0.436275	0	2.55545	3.97326e-08	0.000136148	NA	NA	1	2.28112	5.99196e-05	0.0857864	2.81922	6.48835e-06	0.0306769	14	4	10	62	25	89
AAEL001394-RA	conserved hypothetical protein	MET	3320	Peptidylglycine alpha-hydroxylating monooxygenase OS=Drosophila melanogaster	1e-123	Peptidylglycine-alpha-hydroxylating monooxygenase - Drosophila melanogaster - peptidylglycine monooxygenase activity - peptide amidation - peptide metabolic process - membrane - catecholamine metabolic process - oxidation reduction - copper ion binding - dopamine beta-monooxygenase activity	0	peptidylglycine monooxygenase activity||oxidoreductase activity\, acting on paired donors\, with incorporation or reduction of molecular oxygen\, reduced ascorbate as one donor\, and incorporation of one atom of oxygen||oxidoreductase activity\, acting on paired donors\, with incorporation or reduction of molecular oxygen||oxidoreductase activity||catalytic activity	catalytic activity	224	1805	2029	0.583046	0	2.93196	1.25589e-09	7.17238e-06	2.35409	0.000170276	0.259482	3.45322	3.6085e-09	2.81932e-05	1.1149	0.0414557	0.944668	64	69	91	480	1183	142
AAEL017444-RA		DIV	270	RNA-binding protein rnp-1 OS=Caenorhabditis elegans GN=rnp-1 PE=1 SV=1	0.02	Caenorhabditis elegans - nucleic acid binding - nucleotide binding - reproduction	0.008	nucleic acid binding||binding	binding	19	156	175	0.462857	0	2.94412	2.06519e-10	1.76915e-06	NA	NA	1	3.50752	3.40189e-10	5.3158e-06	NA	NA	1	8	4	7	37	38	81
AAEL009363-RA	ordml, arthropod	DIV	604	ORM1-like protein OS=Drosophila melanogaster GN=ORMDL PE=1 SV=1	2e-64	ORMDL - Drosophila melanogaster - endoplasmic reticulum membrane - integral to membrane	1e-64	<molecular_function	<molecular_function	0	19	19	0.578947	0	32.9226	2.02016e-05	0.0164816	NA	NA	1	NA	NA	1	NA	NA	1	0	0	0	4	4	11

## Sheet: Day9 Sense
TranscriptID	Description	Category	Length	Best.match.to.SWISSP.database	E.value	Best.match.to.GO.database	E.value	Function.descriptors	Function.parent	BFcount	DENVcount	TOTcount	MaxProp	Flag	F_logFC	F_pval	F_FDR	13-19nt_logFC	13-19nt_pval	13-19nt_BH	20-23nt_logFC	20-23nt_pval	20-23nt_BH	24-30nt_logFC	24-30nt_pval	24-30nt_BH	BF1	BF2	BF3	DENV1	DENV2	DENV3
AAEL007469-RA	mitotic checkpoint protein bub3	DIV	1204	Mitotic checkpoint protein BUB3 OS=Homo sapiens GN=BUB3 PE=1 SV=1	1e-115	Bub3 - Drosophila melanogaster - nucleoplasm - kinetochore - mitotic cell cycle checkpoint - mitotic cell cycle spindle assembly checkpoint - mitotic spindle organization	0	nucleotide binding||binding	binding	128	1289	1417	0.460833	0	3.69703	2.59536e-07	0.00456861	2.09362	0.0795694	1	2.24543	0.000535074	1	4.3998	3.93686e-06	0.0581396	47	68	13	81	555	653
AAEL017648-RA	5S ribosomal RNA [Source: RFAM 9.0]	TT	119	NA	NA	NA	NA	NA	NA	32	0	32	0.6875	0	-32.7478	1.26254e-06	0.0111122	NA	NA	1	NA	NA	1	-33.4619	5.16266e-05	0.381211	4	22	6	0	0	0

## Sheet: Day9 Anti-sense
TranscriptID	Description	Category	Length	Best.match.to.SWISSP.database	E.value	Best.match.to.GO.database	E.value	Function.descriptors	Function.parent	BFcount	DENVcount	TOTcount	MaxProp	Flag	F_logFC	F_pval	F_FDR	13-19nt_logFC	13-19nt_pval	13-19nt_BH	20-23nt_logFC	20-23nt_pval	20-23nt_BH	24-30nt_logFC	24-30nt_pval	24-30nt_BH	BF1	BF2	BF3	DENV1	DENV2	DENV3
AAEL009201-RA	conserved hypothetical protein	MET	461	2-succinyl-5-enolpyruvyl-6-hydroxy-3-cyclohexene-1- carboxylate synthase	9.1	Drosophila melanogaster - lipid particle	7e-13	calcium ion binding||metal ion binding||cation binding||ion binding||binding	binding	DAY9 R : TMM TGW 10	39	334	373	0.699732	0	3.02483	1.28225e-06	0.00936431	1.48032	0.0295433	1	NA	NA	1	0.402632	0.751502	1	16	20	3	31	261	42
AAEL012849-RB	hypothetical protein	TT	1158	Increased rDNA silencing protein 4 OS=Chaetomium globosum GN=IRS4 PE=3 SV=1	0.0006	IQ calmodulin-binding domain-containing protein, RhoGEF domain-containing protein, calponin homology (CH) domain-containing protein, villin headpiece (VHP) domain-containing protein - Dictyostelium discoideum - actin binding - cytoskeleton organization - Rho guanyl-nucleotide exchange factor activity - regulation of Rho protein signal transduction - intracellular	0.0001	actin binding||cytoskeletal protein binding||protein binding||binding	binding	DAY9 R : TMM TGW 10	0	45	45	0.577778	0	34.6415	1.5241e-06	0.00936431	NA	NA	1	NA	NA	1	35.8733	4.59039e-05	0.283663	0	0	0	17	26	2
AAEL010779-RA	pickpocket	TRP	1014	Sodium channel protein Nach (Fragment) OS=Drosophila virilis GN=Nach PE=3 SV=1	5e-29	pickpocket 16 - Drosophila melanogaster - sodium channel activity - membrane - sodium ion transport	5e-73	sodium channel activity||cation channel activity||metal ion transmembrane transporter activity||cation transmembrane transporter activity||ion transmembrane transporter activity||substrate\-specific transmembrane transporter activity||substrate\-specific transporter activity||transporter activity	transporter activity	DAY9 R : TMM TGW 10	22	198	220	0.554545	0	2.82682	1.70529e-06	0.00936431	NA	NA	1	0.412552	0.600952	1	3.87612	4.4296e-06	0.0547454	9	12	1	122	69	7
AAEL001394-RA	conserved hypothetical protein	MET	3320	Peptidylglycine alpha-hydroxylating monooxygenase OS=Drosophila melanogaster	1e-123	Peptidylglycine-alpha-hydroxylating monooxygenase - Drosophila melanogaster - peptidylglycine monooxygenase activity - peptide amidation - peptide metabolic process - membrane - catecholamine metabolic process - oxidation reduction - copper ion binding - dopamine beta-monooxygenase activity	0	peptidylglycine monooxygenase activity||oxidoreductase activity\, acting on paired donors\, with incorporation or reduction of molecular oxygen\, reduced ascorbate as one donor\, and incorporation of one atom of oxygen||oxidoreductase activity\, acting on paired donors\, with incorporation or reduction of molecular oxygen||oxidoreductase activity||catalytic activity	catalytic activity	DAY9 R : TMM TGW 10	137	1246	1383	0.561099	0	2.73285	4.09983e-06	0.0168851	1.88645	0.00929836	1	3.97369	2.36142e-07	0.00338439	-0.174741	0.865892	1	23	96	18	776	436	34

## Sheet: Day2 ncRNA
Description	Sequence	Count
Nuclear RNase P [Source: RFAM 9.0]	TTAGGAGTGATTCAGTTGCGAATATGCTGTTCAAAAGGTTTTCTTATTGGAGAGCTTCTTCGCCACGGATATTGGTTGTCAAACCAAGTGTGGAACGACCATCAGCCTTCCGGTCAGGCTTGCGTAGGTTAGTCCACGGACTGGCTTGTTCATGCCGTGGCTGAATGGCGTTGGCCTGAAACTGATAATTGAGAAAGCGAACTGCTAGCATTTTTAGTACAATCTGCGAGCTATAAGTCATCCCTGGCTTGTAGAACTCAATTCAGACTAGTCTAACACTAG	1
Small nucleolar RNA U3 [Source: RFAM 9.0]	AAGACTGTGCTTCACAGGATCATTTCTGTAGGCAAGTTTTCACCACAAGTTTTACCGAAAGGAAAAGCTTTCCCACCCACGATGAGGAGATGTAGTGTCCTGTCTGGAGCGTGAAACTTGGTCGGGTTTGGTTGATCTGATACAGATAAATCGCCCTTCCTCTGAAGATCGGCTCTCTTGCAAGACTCGGACGCATTCTGAGTGG	1
Small nucleolar RNA U3 [Source: RFAM 9.0]	AAGACTGTGCTTCACAGGATCATTTCTGTAGGCAAGTTTTCACCACAAGTTTTTACCGAAAGGAAAAGCTTTCCCACCCACGATGATGAGACAATGGTGGCCAGTTTGGAGCGTGAAACTTGGTTCAGTGAGACCATTCGATTCTTTCGGAAGGACTTCGGGCTTTTGATGATCGGCTTCCTTGCAATAAAACTGGCCGCGGTCTGAGTGG	1
Small nucleolar RNA U3 [Source: RFAM 9.0]	AAGACTGTGCTTCACAGGATCATTTCTGTAGGCAAGTTTTCACCACAAGTTTTTACCGAAAGGAAAAGCTTTCCCACCCACGATGATGAGACATAGTGGCCAGCTTGGAGCGTGAAACTTGGTTCGGCTATGCCCATTCGATTTATTCGGACAGGCACCGGACTTCTGATGATCGGCTTCCTTGCATAATAGCTGGCCGCGGTCTGAGTGG	1
Small nucleolar RNA U3 [Source: RFAM 9.0]	ATGACCGTGCTTCAAAGAATCATTTCTGTAGGCAAGTTTTCAGCGCTAGTTTTTACCAAAAGGGAAAGCTTACCACCAACGATGATGTGACATACTTTTCAGCTTGGAGCGTGAAACTTGGTTCAGCTATGCCCATTCGATTTATTCGGAAGGGCACTGAACTTTTGATGATCGGCTTCCTTGCATGACGGTGTCGATGGCGTCGAGTGATAATAACTTCTCGCGTTG	1
tRNA-Ala	GGCTCGGTAACTTAGTTGGTAAAGCGCTCGTCTAGCATACAAGAGTCCTGGGTTCAAATCCCAGCCGAGCAC	1
tRNA-Ala	TGGAGATGCCGGGGATCGAACCCGGGGCCTTTCACATGCAAAGCGAACGCTCTACCACTGAGCTACATCCCC	1
tRNA-Arg	CGACCGTGACAGGACTCGAACCTGCAATCTTCGGATCCGAAGTCCGACGCCTTCTCCATTAGGCCACACGGCC	2
tRNA-Arg	GGCCGTGTGGCCTAATGGAGAAGGCGTCGGACTTCGGATCCGAAGATTGCAGGTTCGAGTCCTGTCACGGTCG	1
tRNA-Arg	GGTCCTGTGGCGCAATGGATAACGCGTCTGACTACGGATCAGAAGATTCCAGGTTCGACTCCTGGCAGGATCG	1
tRNA-Arg	TACCCCAGATGGGACTCGAACCCACAATCCCCGGCTTAGGAGGCCGGTGCCTTCTCCATTAGGCCACTGGGGC	1
tRNA-Asp	CTCCCCGACGGGGAATCGAACCCCGGTCTCCCGCGTGACAGGCGGGGATACTGACCTCTATACTATCGAGGA	1
tRNA-Asp	CTCCCCGACGGGGAATTGAACCCCGGTCTCCCGCGTGACAGGCGGGGATACTGACCACTATACTATCGAGGA	2
tRNA-Asp	CTCCCCGATGAGGAATCGAACTCCGGTCTCCCGCGTGACAGGCGGGGATACTTACCTCTATATTATCGAGGA	1
tRNA-Asp	TCCTCGATAGTAAAGTGTTGAGTATCCCCGCCTGTCACGCGGAAGACCGGGGTTCGATTCCCCGTCGGGGAA	1
tRNA-Asp	TCCTCGATAGTATAGAGGTCAGTATCCCCGCCTGTCACGCGGGAGACCGGGGTTCGATTCCCCGTCGGGGAG	1
tRNA-Asp	TCCTCGATAGTATAGTGATCAGTATCCCCGCCTGTCACGCGGGAGACCGGGGTTCAATTCCCCGTCGGGGAG	1
tRNA-Asp	TCCTCGATAGTATAGTGGTAAGTATCCCCGCCTGTCACGCGGGAGACCGGGGTTCGATTCCCCGTCGGGGAG	1
tRNA-Asp	TCCTCGATAGTATAGTGGTAAGTATCCCCGCTTGTCACGCGGGAGACCGGGGTTCGATTCCCCGTCGGGGAG	1
tRNA-Asp	TCCTCGATAGTATAGTGGTCAGTATCCCAGCCTGTCACGCGGGAGACCGGGGTTCAATTCCCCGTCGGGGAG	1
tRNA-Asp	TCCTCGATAGTATAGTGGTCAGTATCCCCGCCTGTCACGCGGGAGACCGGGGTTCAATTCCCCGTCGGGGAG	21
tRNA-Asp	TCCTCGATAGTATAGTGGTCAGTATCCCCGCCTGTCACGCGGGAGACCGGGGTTCGATTCCCCGTCGGGGAG	1
tRNA-Asp	TCCTCGATAGTATAGTGGTCAGTATCCCCGCCTGTCACGCGGGAGATCGGGGTTCAATTCCCCGTCGGGGAG	1
tRNA-Asp	TCCTCGATAGTGTAGTGGTCAGTATCCCCGCCTGTCACGCGGGAGACCGGGGTTCAATTCCCCGTCGGGGAG	1
tRNA-Asp	TCCTCTATAGTATAGTGGTCAGTATCCCCGCCTGTCACGCGGGAGACCGGGGTTCAATTCCCCGTCGGGGAG	1
tRNA-Glu	TCCCATATGGTCTAGTGGCTAGGATATCTGGCTTTCACCCAGAAGGCCCGGGTTCGATTCCCGGTATGGGAA	1
tRNA-Glu	TGTTACTTGGGTAGTGGTTAGGATATCCGGCTCTCACCCGGAAGGCCCGGGTTCGATTCCCGGTATGGGAA	1
tRNA-Gly	GCATCGGTGGTTCAGTGGTAGAATGCTCGCCTGCCACGCGGGCGGCCCGGGTTCGATTCCCGGCCGATGCA	3
tRNA-Gly	GCATCGGTGGTTCAGTGGTAGAATGCTCGCCTGCCACGCGGGCGGCCCGGGTTCGATTCCCGGCCGATTCA	1
tRNA-Gly	GCGTCGGTGGTGTAATGGTCAGCATAGTTGCCTTCCAAGCAGTTGATCCGGGTTCGATTCCCGGCCGACGCA	1
tRNA-Gly	TGCATCGGCCGGGAATCGAACCCGGGCCGCCCGCGTGGCAGGCGAGCATTCTACCACTGAACCACCGATGC	1
tRNA-Gly	TGCGTCGGCCGGGAATCGAACCCGGATCAACTGCTTGGAAGGCAACTATGCTGACCATTACACCACCGACGC	1
tRNA-His	GCCGTGATCGTCTAGTGGTTAGGACCCTACGTTGTGGCCGTAGTAACCCAGGTTCGAATCCTGGTCACGGCA	2
tRNA-His	TGCCGTGACCAGGATTCGAACCTGGGTTACTACGGCCACAACGTAGGGTCCTAACCACTAGACGATCACGGC	1
tRNA-Leu	GTCAGGATGGCCGAGCGGTCTAAGGCGCTACGTTCAGGTCGTAGTCTTCTCTGAAGGCGTGGGTTCGAATCCCACTTCTGACA	1
tRNA-Lys	CGCCCAACGTGGGGCTCGAACCCACGACCCTGAGATTAAGAGTCTCATGCTCTACCGACTGAGCTAGCCGGGC	2
tRNA-Lys	GCCCGGCTAGCTCAGTCGGTAGAGCATGAGACTCTTAATCTCAGGGTCGTGGGTTCGAGCCCCACGTTGGGCG	5
tRNA-Lys	GCCCGGCTAGCTCAGTCGGTAGAGCATGAGACTCTTAATCTCAGGGTCGTGGGTTCGGGCCCCACGTTGGGCG	1
tRNA-Lys	GCCCGGCTAGCTCAGTCGGTAGAGCATTAGACTCTTAATCTCAGGGTCGTGGGTTCGAGCCCCACGTTGGGCG	1
tRNA-Lys	GCCCGGTTAGCTCAGTCGGTAGAGCGTTGGACTTTTAATCCAACGGTCAAGGGTTCAAGTCCCTTATCGGGCG	1
tRNA-Pro	GGGCTCAACCGGGATTTGAACCCGGGACCTCTCGCACCCAAAGCGAGAATCATACCCCTAGACCATTGAGCC	1
tRNA-Tyr	CCTTCGATAGCTCAGTTGGTAGAGCGGTGGACTGTAGAAGTGAAAGTACCGTGGCAGTAATCCATAGGTCGCTGGTTCAAATCCGGCTCGAAGGA	1
tRNA-Tyr	CCTTCGATAGCTCAGTTGGTAGAGCGGTGGACTGTAGAAGTTTGCTATGACGGCAGTTATCCATAGGTCACTGGTTCAAATCCGGTTCGAAGGA	1
tRNA-Tyr	CCTTCGATAGCTCAGTTGGTAGAGCGGTGGACTGTAGATCAAGAATATTGATGGTAAATAGTAATACAAAGGTCGCTGGTTCAAATCCGGCTCGAAGGA	1
tRNA-Tyr	CCTTCGATAGCTCAGTTGGTAGAGCGGTGGACTGTAGTCTCGAAGTAGGCGCTGAGCCTCAGCAGTAATCCATAGGTCACTGGTTCAAATCCGGTTCGAAGGA	1
tRNA-Tyr	CCTTCGATAGCTCAGTTGGTAGAGCGGTGGACTGTAGTTCGAGATTTAAGGAAATAGTAATCCATAGGTCGCTGGTTCAAATCCGGCTCGAAGGA	1
tRNA-Tyr	CCTTCGATAGCTCAGTTGGTAGAGCGGTGGACTGTAGTTGATCACGATTCATAATAGTAATCCATAGGTCGCTGGTTCAAATCCGGCTCGAAGGA	1
tRNA-Tyr	CCTTCGATAGCTCAGTTGGTAGAGCGGTGGACTGTAGTTGATGCCCGCAAGGTCAAATAGTAATCCATAGGTCGCTGGTTCAAATCCGGCTCGAAGGA	1
U1 spliceosomal RNA [Source: RFAM 9.0]	ATACTTACCTGGCACAGGGGTTACCGTGATCATCAAGGCGGTTCCCCCAGGGTGAGACCCGGCCATTGCACAACCGTGCTGGGTTGACCCATGCGAATATCCCTCAAGTGGATATCTCGTGTGTGAAATTTTTGGTAGCCGGGACGTGCGTTCGCGCACATCCCGA	1
U1 spliceosomal RNA [Source: RFAM 9.0]	ATACTTACCTGGCACAGGGGTTACCGTGATCATCAAGGCGGTTCCCCCAGGGTGAGACCCGGCCATTGCACATCCGTGCTGGGTTGACCCCTGCGAATATCCCTCAAGTGGATATCTCGTGTGTGAAATTTTTGGTAGCCGGGACGTGCGTTCGCGCACATCCCGA	1
U1 spliceosomal RNA [Source: RFAM 9.0]	ATACTTACCTGGCACAGGGGTTACCGTGATCATCAAGGCGGTTCCCCCAGGGTGAGACCCGGCCATTGCACATCCGTGCTGGGTTGACCCCTGCGAATATCCCTCATGTGGATATCTCGTGTGTGTAATTTTTGGTAGCCGGGAAGTGCGTTCGCGCACATCCCGA	1
U1 spliceosomal RNA [Source: RFAM 9.0]	ATACTTACCTGGCACAGGGGTTACCGTGATCATCAAGGCGGTTCCCCCAGGGTGAGACCCGGCCATTGCACATCCGTTCTGGGTTGACCCCTGCGAATATCCCTCAAGTGGATATCTCGTGTGTGAAATTTTTGGTAGCCGGGACGTGCGTTCGCGCACATCCCGA	1
U1 spliceosomal RNA [Source: RFAM 9.0]	ATACTTACCTGGCACAGGGGTTACCGTGATCATCAAGGCGGTTCCCCCAGGGTGAGACCCGGCCATTGCACATCTGTGCTGGGTTGACCCCTGCGAATATCCCTCATGTGGATATCTCGTGTGTGTAATTTTTGGTAGCCGGGACGTGCGTTCGCGCACATCCCGA	1
U1 spliceosomal RNA [Source: RFAM 9.0]	ATACTTACCTGGCATAGGGGTTACCGTGATCACGAAGGCGGTTCCCCCAGGGTGAGGCCCTTCCATTGCACTACGGTTGGGTTGACCCCTGCGATTATCCCTCATGTGGATAACTCGTATGCGCAATTTTTGGTAGCCGGGACGTGCGTACGCGCACATCCCGA	1
U1 spliceosomal RNA [Source: RFAM 9.0]	ATACTTACCTGGCATAGGGGTTACCGTGATCACGAAGGCGGTTCCCCCAGGGTGAGGCCCTTCCATTGCACTTCGGTTGGGTTGACCCCTGCGATTATCCCTCATGTGGATAACTCGTATGCGCAATTTTTGGTAGCCGGGACGTGCGTACGCGCACATCCCGA	1
U1 spliceosomal RNA [Source: RFAM 9.0]	ATACTTACCTGGCATAGGGGTTACCGTGATCACGAAGGTGGTTCCCCCAGGGTGAGACCCTTCCATTGCACTTCGGACGGGTTGACCCCTGCGATTATCCCTCATGTGGATAACTCGTATGCGAAATTTTTGGTAGCCGGGACGTGCGTACGCGCACATCCCGA	1
U1 spliceosomal RNA [Source: RFAM 9.0]	ATACTTACCTGGTATAGGGGTTACCGTGATCACGAAGGCGGTTCCCCCAGGGTGAGACCCTTCCATTGCACTTCGGTTGGGTTGACCCCTGCGATTATCCCTCATGTGGATAACTCGTATACGCAATTTTTGGTAGCCGGGACGTGCGTACGCGCACATCCCGA	1
U2 spliceosomal RNA [Source: RFAM 9.0]	ATCGCTTCTCGGCCTAAAGGCTAAGATCAAAGTGTAGTATCTGTTCTTATCAGCTTAACATCTGATAGCTCGCCCATAGGGAGACAACAAATGTTAAACTGATTTTTGGAAACGGGCGGAACGGTTAGGGGCTTGCTCCACTTCCGCCACGGGTTGGCCCGGTATTGCAGTACCGCCGGGATCGGCCCACATAAA	1
U2 spliceosomal RNA [Source: RFAM 9.0]	ATCGCTTCTCGGCCTAAAGGCTAAGATCAAAGTGTAGTATCTGTTCTTATCAGCTTAACATCTGATAGCTCTCCCATAGGGAGACAACAAATGTTAAACTGATTTTTGGAAAAGGGCGGAACGGTCAGGGGCTTGCTCCACTTCCGCCACGGGTTGGCCCGGTATTGCAGTACCGCCGGGATCGGCCCACGTAAT	2
U2 spliceosomal RNA [Source: RFAM 9.0]	ATCGCTTCTCGGCCTAAAGGCTAAGATCAAAGTGTAGTATCTGTTCTTATCAGCTTAACATCTGATAGCTCTCCCATAGGGAGACAACAAATGTTAAACTGATTTTTGGAAACGGGCGGAACGGTTAGGGGCTTGCTCCACTTCCGCCACGGGTTGGCCCGGTATTGCAGTACCGCCGGGATCGGCCCACGCAAA	1
U2 spliceosomal RNA [Source: RFAM 9.0]	ATCGCTTCTCGGCCTAAAGGCTAAGATCAAAGTGTAGTATCTGTTCTTATCAGCTTAACATCTGATAGCTCTCCCATAGGGAGACAACAAATGTTAAACTGATTTTTGGAAACGGGCGGAACGGTTAGGGGCTTGCTCCACTTCCGCCACGGGTTGGCCCGGTATTGCAGTACCGCCGGGATCGGCCCACGTAAA	3
U2 spliceosomal RNA [Source: RFAM 9.0]	ATCGCTTCTCGGCCTAAAGGCTAAGATCAAAGTGTAGTATCTGTTCTTATCAGCTTAACATCTGATAGCTCTCCCATAGGGAGACAACAAATGTTAAACTGATTTTTGGAAACGGGCGGAACGGTTAGGGGCTTGCTCCACTTCCGCCACGGGTTGGCCCGGTATTGCAGTACCGCCGGGATCGGCCCACGTTAA	1
U2 spliceosomal RNA [Source: RFAM 9.0]	ATCGCTTCTCGGCCTAAAGGCTAAGATCAAAGTGTAGTATCTGTTCTTATCAGCTTAACATCTGATAGCTCTCCCATAGGGAGACAACAAATGTTAAACTGATTTTTGGAAACGGGCGGAACGGTTAGGGGCTTGCTCCACTTCCGCTACGGGTTGGCCCGGTATTGCAGTACCGCCGGGATCGGCCCACATAAA	1
U2 spliceosomal RNA [Source: RFAM 9.0]	ATTCCCATTCAAAGTGTAGTATCTGTTCTTATCAGCTTAACATCTGAAAGCTCTCCCATAGGGAGACAACAAATGTTGAACTGATTTTTGGAAAAGGGCGGAACGGTCAGGGGCTTGCACCACTTCCGTCACGGGTTGGCCCGGTATTGCAGTACCGCCGGGATCGGCCCACCTTTT	1
U4 spliceosomal RNA [Source: RFAM 9.0]	ACCTTTGCGCAGTGGCGATATCGTAACCAATGAGGTACAACCGAGGTGCGATTATTGGTAGTTGAGTAAATGTAAATGTTATGGCAGTATGGGACGAAACTAAAATTTTTAAAAATTACCAAGAAT	1
U4 spliceosomal RNA [Source: RFAM 9.0]	AGCTTTGCGCAGTGGCGATATCGTAACCAATGAGGTACAACCGAGGAGCGATTATTGCTAGTTGAAAAACAAATTATTCACTGCAGAATCCTTCTAGGACTCTTTTTCAAATCTTTCGAGTGTTCTAATAAAA	1
U4 spliceosomal RNA [Source: RFAM 9.0]	AGCTTTGCGCAGTGGCGATATCGTAACCAATGAGGTTTAACCGAGGTGCGATTATTGCTAGTTGAAAACTAATACCAATACCCCGCCTTGGGGACGTGAAATACCGTCCGCTACGGCAATTTTTGACAACCCCGAAAGGGG	1
U5 spliceosomal RNA [Source: RFAM 9.0]	GTACTCTGGTCTCTCTTCAAATGTCGAATAAATCTTTCGCCTTTTACTAAAGATTTCCGTGGAGAGGGACACTCTAATGAGTCTAAAATAAATTTTTGTCTATACCTACCTCTCCTAATACGAGTGGT	1
U5 spliceosomal RNA [Source: RFAM 9.0]	TCACTCTGATCTCTCTTCAATTGTCGAATAAATCTTTCGCCTTTTACTAAAGATTTCCGTGGAGAGGGATACTCTAATGAGTCTAAAATAAATTTTTGTTCAGACTCGATTCCTATTGCTGGATCGA	1
U5 spliceosomal RNA [Source: RFAM 9.0]	TTACTCTGGTCTCTCTTCAAATGTCGAATAAATCTTTCGCCTTTTACTAAAGATGTGCGGGGAGAGGGACACTCTAATGAGTCTAAACTAAATTTTTGTCTAAACCTACCGCTCCTAATACGGGCGGT	1
U5 spliceosomal RNA [Source: RFAM 9.0]	TTACTCTGGTCTCTCTTCAAATGTCGAATAAATCTTTCGCCTTTTACTAAAGATTTCCGTGGAGAGGGACACTCTAATGAGTCTAAAATAAATTTTTGTCTATACCTACTACTCCTAATACGAGTGGT	1
U5 spliceosomal RNA [Source: RFAM 9.0]	TTACTCTGGTCTCTCTTCAAATGTCGAATAAATCTTTCGCCTTTTACTAAAGATTTCCGTGGAGAGGGACACTCTAATGAGTCTAAAATAAATTTTTGTCTATACCTGCCACTCCTAATATGGGTGGT	1
U5 spliceosomal RNA [Source: RFAM 9.0]	TTACTCTGGTCTCTCTTCAAATGTCGAATAAATCTTTCGCCTTTTACTAAAGATTTCCGTGGAGAGGGACACTCTAATGAGTCTAAAATAAATTTTTGTCTTGTCCAACCCCGCTAATCCGGGGTT	1
U5 spliceosomal RNA [Source: RFAM 9.0]	TTACTCTGGTCTCTCTTCAAATGTCGAATAAATCTTTCGCCTTTTACTAAAGATTTCCGTGGAGAGGGACACTCTAATGAGTCTAAACTAAATTTTTGATCAGACTCGATCCTTCATTGGATCGA	1
U6 spliceosomal RNA [Source: RFAM 9.0]	GTCCTAGCTTCGGCTGGACATATACTAAAATTGGAACGATACGGAGAAGATTAGCATGGCCCCTGCGCAAGGATGACACGCAAAATCGTGAAGCGTTCCACATTTAA	1
U6 spliceosomal RNA [Source: RFAM 9.0]	GTCCTTGCTTCGGCTGGACATATACTAAAATTGGAACGATACAGAGAAGATTAGCATGGCCCCTGGCGCAAGGATGACACGCAAAATCGTGAAGCGTTCCACATTTTT	1
U6 spliceosomal RNA [Source: RFAM 9.0]	GTCTCAGCTTCGGCTGGACATATACTAAAATTGGAATGATACAGAGAAGATTAGCATGGCCCCTGCGCAAGGATGACACGCAAAATCACGCTTCACGATTCTTGTCT	1
U6 spliceosomal RNA [Source: RFAM 9.0]	GTCTTTGCTTCGGCAAGACATATACTAAAATTGGAACGATACAGAGAAGATTAGCATGGCCCCTACGTAAGGATGACACGCAAAATCGCAGCTATTTAGCAAGACCAT	1
U6 spliceosomal RNA [Source: RFAM 9.0]	GTCTTTGCTTCGGCAAGACATATACTAAAATTGGAACGATACAGAGAAGATTAGCATGGCCCCTGCGCAAGGATGACACGCAAAATCGTGAAGCGTTCCACATTTTT	1
U6 spliceosomal RNA [Source: RFAM 9.0]	GTGCTTCGGCAAGACATATACTAAAATTGGAACGATATAGAGAAGATTAGCATGGCCCCTGCGCAAGGATGACACGCAAAATCGTGAAGCGTTCCACATTTTT	1
U6 spliceosomal RNA [Source: RFAM 9.0]	GTTCTAGCTTCGGCTGGACATATACTAAAATTGTAACGATACAGAGAAGATTAGCATGGCCCCTGCGCAAGGATGACACGCAAACTCGTGAAGCGTTCCACATTTTT	1

## Sheet: Day4 ncRNA
Description	Sequence	Count
5S ribosomal RNA [Source: RFAM 9.0]	GTCAACGATCATACCATGTTGAAAACACCAGTTCTCGTCCGATCACTGAAGTTAAAGCAACATCGGGCGCGATTAGTACTTAGATGGGTGACCGCTTGCGAACGTCGCGTGTCGTTGGCC	1
5S ribosomal RNA [Source: RFAM 9.0]	GTCAACGATCATACCATGTTGAAAACACCAGTTCTCGTCCGATCACTGAAGTTAAGCAACATCGGGCGCGATTAGTACTTAGATGGGTGACCGCTTGGGAACGTCACGTGTCGTTGGCC	1
5S ribosomal RNA [Source: RFAM 9.0]	GTCAACGATCATACCATGTTGAAAACACCAGTTCTCGTCCGATCACTGAAGTTAAGCAACATCGGGCGCGATTAGTACTTAGATGGGTGACCGCTTGGGAACGTCGAGTGTCGTTGGCC	1
5S ribosomal RNA [Source: RFAM 9.0]	GTCAACGATCATACCATGTTGAAAACACCAGTTCTCGTCCGATCACTGAAGTTAAGCAACATCGGGCGCGATTAGTACTTAGATGGGTGACCGCTTGGGAACGTCGCGTGTCGTTAGCC	1
5S ribosomal RNA [Source: RFAM 9.0]	GTCAACGATCATACCATGTTGAAAACACCAGTTCTCGTCCGATCACTGAAGTTAAGCAACATCGGGCGCGATTAGTACTTAGATGGGTGACCGCTTGGGAACGTCGCGTGTCGTTGGCC	6
5S ribosomal RNA [Source: RFAM 9.0]	GTCAACGATCATACCATGTTGAAAACACCAGTTCTCGTCGATCACTGAAGTTAGCAACATCGGCGCGATTAGTACTTAGATGGGTGACCGCTTGGGAACGTCGCGTGTCGTTGGCC	1
Small nucleolar RNA SNORD18 [Source: RFAM 9.0]	TTTCTATGATGATAAATTTGGTCCGTGTTTATGAATTTCTTTGATTACTATTCAAACCATTTCTGATAAT	1
Small subunit ribosomal RNA, 5' domain [Source: RFAM 9.0]	TAATATACGCTTGTCTCAAAGGTTAAGCCATGCATGTCTAAGTACAAACAGATTTAATGTGAAACCGCATAAGGCTCAGTATAACAGCTATAATTTACAAGATCATTTAACTAGTTACTTGGATAACTGTGGAAAATCTAGAGCTAATACATGCAAAATGCAGGAACCTCGCGGAACCTGTGCAATTATTAGTCAAACCAATCGTCCTCCGTGACGCTGGAGTTGAAATCTGGATAATTTTGTTGATCGTATGGTCTCGCACCGACGACAGATCTTTCAAATATCTGCCCTATCAACTATTGATGGTAGTATAGAGGACTACCATGGTTGCAACGGGTAACGGGGAATCAGGGTTCGATTCCGGAGAGGGAGCCTGAGAAATGGCTACCACATCCAAGG…	1
tRNA-Ala	GACCCAATAACTGAGTTGGTTACAAGCGCTCGTCTAGCATACAAGAGTCCTGGGTTCAAATCCCAGCCGAGCA	1
tRNA-Ala	GTGCTCGGCTGGGATCTGAACCCAGGACTCTTGTATGCTAGACGAGCGCTTTACCAACAAAGCTACCGAGCC	1
tRNA-Ala	TGGAGATACCGGGGATCGAACCCGGGGCCTTTCACATGCAAAGCGAACGCTCTACCACTGAGCTATATCCCC	1
tRNA-Ala	TGGAGATGCCGGGGATCGAACCCGGGGCCTTTCACATGCAAAGCGAACGCTCTACCACTGAGCTACATCCCC	1
tRNA-Arg	GCCCCAGTGGCCTAATGGAGAAGGCACCGGCCTCCTAAGCCGGGGATTGTGGGTTCGAGTCCCACCTGGGGTA	1
tRNA-Asn	CGCCCCCGGGTGGACTCGAACCACCAACCTTTCGGTTAACAGCCGAACGCGCTAACCGATTGCGCCACGAAGGC	1
tRNA-Asn	GCCTTCGTGGCGCAATCGGTTAGCGCGTTCGGCTGTTAACCGAAAGGTTGGTGGTTCGAGTCCACCCGGGGGCG	2
tRNA-Cys	GGGGGTATAGCTCAGTGGTAGAGCATTCGACTGCAGATCGAGAGGTCCCCGGTTCAAACCCGGGTGCCCCCT	2
tRNA-Gln	AGGTTCCACCGAGATTTGAACTCGGATCGCAGGATTCAGAGTCCTGAGTGCTAACCGTTACACCATGGAACC	1
tRNA-Gln	AGGTTCCACCGAGATTTGAACTCGGATCGTTGGATTCAGAGTCCAAAGTGCTAACCATTACACCATGGAACC	1
tRNA-Gln	GGTTCCATGGTGTAACGGTTAGCACTCAGGACTCTGAATCCTGCGATCCGAGTTCAAATCTCGGTGGAACCT	3
tRNA-Gln	GGTTCTATGGTGTAATGGTTAGCACTTTGGACTCTGAATCCAACGATCCGAGTTCAAATCTCGGTAGAACCT	1
tRNA-Gln	GTTTCCATGGTGTAACGGTTAGCACTCAGGACTTTGAATCCTGCGATCCGAGTTCAAATCTCGGTGGAACCT	1
tRNA-Gln	TCCAGAATGGTGTAATGGTTAGCACTTTGGACTCTGAACCCAACGAACCGAGTTCATATCTCGGTGTAA	1
tRNA-Gly	GCATCGGTGGTTCAGTGGTAGAATGCTCGCCTGCCACGCGGGCGGCCCGGGTTCGATTCCCGGCCGATGCA	1
tRNA-His	GCCGTGATCGTCTAGTGGTTAGGACCCTACGTTGTGGCCGTAGTAACCCAGGTTCGAATCCTGGTCACGGCA	3
tRNA-His	GCCGTGATCTAGTGGTTAGGACCCTACGTTGTGGCCGTAGTAACCCAGGTTCGAATCCTGGTCACGGCA	1
tRNA-His	TGCCGTGACCAGGATTCGAACCTGGGTTACTACGGCCACAACGTAGGGTCCTAACCACTAGACGATCACGGC	1
tRNA-Leu	GTCAGGATGGCCGAGCGGTCTAAGGCGCTACGTTCAGGTCGTAGTCTTCTCTGAAGGCGTGGGTTCGAATCCCACTTCTGACA	4
tRNA-Leu	GTCAGGATGGCCGAGTGGTCTAAGGCGCTACGTTCAGGTCGTAGTCTTCTCTGAAGGCGTGGGTTCGAATCCCACTTCTGACA	2
tRNA-Lys	CGCCCAACGTGGGGCCCGAACCCACGACCCTGAGATTAAGAGTCTCATGCTCTACCGACTGAGCTAGCCGGGC	1
tRNA-Lys	GCCCGGCTAGCTCCGTCGGTAGAGCATGAGACTCTTAATCTCAGGGTCGTGGGTTCGTGCCCCACGTTGGGCG	1
tRNA-Phe	TGTCGAAACCCGGGATTGAACCGGGGACCTTTAGATCTTCAGTCTAACGCTCTCCCAACTGAGCTATTTCGGC	1
tRNA-Pro	GGCTCAATGGTCTAGGGGTATGATTCTCGCTTTGGGTGCGAGAGGTCCCGGGTTCAAATCCCGGTTGAGCCC	11
tRNA-Pro	GGCTCGTTGGTCTAGGGGTATGATTCTCGCTTCGGGTGCGAGAGGTCCCGGGTTCAATTCCCGGACGAGCCC	4
tRNA-Pro	GGCTCGTTGGTCTAGGGGTATGATTTTCGCTTAGGGTGCGAGAGGTCCCGGGTTCAAATCCCGGACGAGCCC	7
tRNA-Pro	GGCTCGTTGGTCTAGGGGTATGATTTTCGCTTCGGGTGCGAGAGGTCCCGGGTTCAATTCCCGGACGAGCCC	1
tRNA-Pro	GGGCTCAACCGGGATTTGAACCCGGGACCTCTCGCACCCAAAGCGAGAATCATACCCCTAGACCATTGAGCC	2
tRNA-Pro	GGGCTCGTCCGGGAATTGAACCCGGGACCTCTCGCACCCGAAGCGAGAATCATACCCCTAGACCAACGAGCC	2
tRNA-Pro	GGGCTCGTCCGGGATTTGAACCCGGGACCTCTCGCACCCTAAGCGAAAATCATACCCCTAGACCAACGAGCC	1
tRNA-Ser	GACGAGGTGGCCGAGAGGTTAAGGCGTTGGACTGCTAATCCAATGTGCTCTGCACGCGTGGGTTCGAATCCCATCCTCGTCG	1
tRNA-Ser	GACGAGGTGGCCGAGTGGTTAAGGCGTTGGACTGCTAATCCAATGTGCTCTGCACGCGTGGGTTCGAATCCCATCCTCGTCG	1
tRNA-Ser	GCAGTCGTGGCCGAGCGGTTAAGGCGTCTGACTAGAAATCAGATTCCCTCTGGGAGCGTAGGTTCGAATCCTACCGACTGCG	1
tRNA-Ser	GCTGTGGTGTCCGAGCGGTTAAGGAGATGGACTTGAAATCCATTGGGTTCTACCCGCACAGGTTCGAATCCTGTCTACAGCG	1
tRNA-Trp	GACTCCGTGGCGCAACGGTAGCGCGTCTGACTCCAGATCAGAAGGTTGCGTGTTCAAATCACGTCGGGGTCA	1
tRNA-Val	GTTTCCGTAGTGTAGCGGTTATCACGTCTGCTTCACACGCAGAAGGTCCCCGGTTCGAGCCCGGGCGGAAACA	1
tRNA-Val	GTTTCCGTGGTGTAGTGGTTATCACATCCGCCTAACACGCGGAAGGCCCCCGGTTCGATCCCGGGCGGAAACA	14
tRNA-Val	TGTTTCCGCCCGGGATCGAACCGGGGGCCTTCCGCGTGTTAGGCGGATGTGATAACCACTACACCACGGAAAC	1
tRNA-Val	TGTTTCCGCCCGGGTTCGAACCGGGGACCTTCCGCGTGTGAAGCGGACGTGATAACCACTACACTACGGAAAC	1
U2 spliceosomal RNA [Source: RFAM 9.0]	ATCGCTTCTCGGCCTAAAGGCTAAGATCAAAGTGTAGTATCTGTTCTTATCAGCTTAACATCTGATAGCTCTCCCATAGGGAGACAACAAATGTTAAACTGATTTTTGGAAACGGGCGGAACGGTTAGGGGCTTGCTCCACTTCCGCCACGGGTTGGCCCGGTATTGCAGTACCGCCGGGATCGGCCCACGCAAA	1

## Sheet: qRT-PCR primers
dpi	Target Gene	sRNA profile	F Primer	nt position	R Primer	nt position
2d	AAEL000039-RA	depleted	ACAGGAGTTCTAGGAGCAGTAG	214	TCGGAGAATGGCATGAATGG	379
2d	AAEL000140-RA	depleted	GCACGTAATGAAGCACACTG	1452	TTCCGGTTTGATGGCTGAG	1626
4d	AAEL001593-RC	ENRICHED	TGCCACATCAGTTCATCCG	660	TCTTCAGGTGCTTGGTGATG	809
2d	AAEL002572-RA	depleted	CACCCAAGCACCATGTCT	51	AGAGGACGAAGACAGAGGATG	249
2d	AAEL004457-RC	depleted	GTGCTCTCATTTCAATCTCTGTG	66	CAGTTTTGCGACCGAAGATTC	253
2d	AAEL005766-RA	depleted	TTCAAACCGCAAACCTATCAAC	80	TTGTCCTCGTTGTTCTCGAC	265
2d	AAEL006256-RA	depleted	ATCAGCCAGAGCCAAACC	58	CCGAATACTGTTCCGATACCAG	239
2d	AAEL006259-RA	depleted	GCCTTCTCTGACTTCCTGATG	271	AGCCAGACCCTTCACAATAAC	465
4d	AAEL006582-RC	ENRICHED	AACTTGGTTACTGACGGTCTG	2383	ACCGACATAACCACCAATAGC	2532
2d	AAEL007383-RD	depleted	AGTATCAGAGCAAACGTGGC	478	TCTTCTTGTGGATGTGGTGG	666
2d	AAEL011184-RA	depleted	CATGGGTTCAAGGTCTCGG	358	CAGCCAGATACAACCAGGTAC	547
2d	AAEL012207-RE	depleted	AGCACAGTTTACTCGCTCTG	397	TCAAACACATTCTGCAACCATG	592
4d	AAEL015575-RA	ENRICHED	CTTCCGTAATGCTCCTTCAGG	118	CCCCAGACAGCGAAATTACC	219
2d	AAEL017211-RA	depleted	TGCTATTGGTGGTCGTCATG	17	CGTGTTTGCCCGTCTTTTC	121
4d	AAEL017519-RA	ENRICHED	CGGTTGTACAGCAAATGACG	87	TGATTCTGGATGGCGATCAG	161
